# Supplementary material for: 2-(4-Fluoro­phen­yl)-N-{4-[6-(4-fluoro­phen­yl)-2,3-dihydro­imidazo[2,1-b][1,3]thia­zol-5-yl]pyridin-2-yl}acetamide
Source: Acta Crystallogr Sect E Struct Rep Online. 2010 Apr 21;66(Pt 5):o1132. doi: 10.1107/S1600536810012766 (PMC2979114; doi:10.1107/S1600536810012766)
Supplement: Supplementary file 1 [file e-66-o1132-sup1.cif]

##############################################################################
###                                                                        ###
###        Electronic paper (Acta Crystallographica Section E)             ###
###                                                                        ###
##############################################################################
#                                                                            #
# This CIF contains the data in a paper accepted for publication in Acta     #
# Crystallographica Section E. It conforms to the requirements of Notes      #
# for Authors for Section E, and has been peer reviewed under the auspices   #
# of the IUCr Commission on Journals.                                        #
#                                                                            #
# Full details of the Crystallographic Information File format               #
# are given in the paper "The Crystallographic Information File (CIF):       #
# a New Standard Archive File for Crystallography" by S. R. Hall, F. H.      #
# Allen and I. D. Brown [Acta Cryst. (1991), A47, 655-685].                  #
#                                                                            #
# The current version of the core CIF dictionary is obtainable from          #
# ftp://ftp.iucr.org/pub/cif_core.dic. The current version number is 2.4.    #
#                                                                            #
# Software is freely available for graphical display of the structure(s) in  #
# this CIF.  For information consult the CIF home page http://www.iucr.org/  #
# cif/home.html                                                              #
#                                                                            #
# This file may be used for bona fide research purposes within the           #
# scientific community so long as proper attribution is given to the journal # 
# article from which it was obtained.                                        #
#                                                                            #
##############################################################################
                                             
data_I
_audit_creation_method     SHELXL-97
_chemical_name_systematic
;
2-(4-Fluorophenyl)-<i>N</i>-{4-[6-(4-fluorophenyl)-2,3-
dihydroimidazo[2,1-<i>b</i>][1,3]thiazol-5-yl]pyridin-2-yl}acetamide
;
_chemical_name_common     ?
_chemical_formula_moiety     'C24 H18 F2 N4 O S'
_chemical_formula_sum     'C24 H18 F2 N4 O S'
_chemical_formula_iupac     'C24 H18 F2 N4 O S'
_chemical_formula_weight     448.48
_chemical_melting_point     ?
_symmetry_cell_setting     monoclinic
_symmetry_space_group_name_H-M     'C c'
_symmetry_space_group_name_Hall     'C -2yc'
loop_
    _symmetry_equiv_pos_as_xyz
    'x, y, z'
    'x, -y, z+1/2'
    'x+1/2, y+1/2, z'
    'x+1/2, -y+1/2, z+1/2'
_cell_length_a     4.9179(3)
_cell_length_b     23.5920(10)
_cell_length_c     18.4834(9)
_cell_angle_alpha     90.00
_cell_angle_beta     91.523(2)
_cell_angle_gamma     90.00
_cell_volume     2143.8(2)
_cell_formula_units_Z     4
_cell_measurement_reflns_used     3757
_cell_measurement_theta_min     2.2
_cell_measurement_theta_max     26.4
_cell_measurement_temperature     173(2)
_exptl_crystal_description     plate
_exptl_crystal_colour     yellow
_exptl_crystal_size_max     0.35
_exptl_crystal_size_mid     0.16
_exptl_crystal_size_min     0.08
_exptl_crystal_density_diffrn     1.390
_exptl_crystal_density_meas     ?
_exptl_crystal_density_method     'not measured'
_exptl_crystal_F_000     928
_exptl_absorpt_coefficient_mu     0.193
_exptl_absorpt_correction_type     none
_exptl_special_details
;
;
_diffrn_ambient_temperature     173(2)
_diffrn_radiation_type     MoK\a
_diffrn_radiation_wavelength     0.71073
_diffrn_radiation_monochromator     graphite
_diffrn_measurement_device_type     'Bruker SMART APEXII'
_diffrn_measurement_device     '\k-geometry diffractometer'
_diffrn_measurement_method     'CCD scan'
_diffrn_detector_area_resol_mean     ?
_diffrn_reflns_number     10277
_diffrn_reflns_av_R_equivalents     0.0282
_diffrn_reflns_av_sigmaI/netI     0.0440
_diffrn_reflns_theta_min     1.73
_diffrn_reflns_theta_max     28.18
_diffrn_reflns_theta_full     28.18
_diffrn_measured_fraction_theta_max     0.976
_diffrn_measured_fraction_theta_full     0.976
_diffrn_reflns_limit_h_min     -6
_diffrn_reflns_limit_h_max     6
_diffrn_reflns_limit_k_min     -30
_diffrn_reflns_limit_k_max     28
_diffrn_reflns_limit_l_min     -23
_diffrn_reflns_limit_l_max     24
_diffrn_standards_number     ?
_diffrn_standards_interval_count     ?
_diffrn_standards_interval_time     ?
_diffrn_standards_decay_%     ?
_refine_special_details
;
Refinement of <i>F</i>^2^ against ALL reflections. The weighted <i>R</i>-factor
wR and goodness of fit <i>S</i> are based on <i>F</i>^2^, conventional
<i>R</i>-factors <i>R</i> are based on <i>F</i>, with <i>F</i> set to zero for
negative <i>F</i>^2^. The threshold expression of <i>F</i>^2^ >
\s(<i>F</i>^2^) is used only for calculating <i>R</i>-factors(gt) etc. and is
not relevant to the choice of reflections for refinement. <i>R</i>-factors
based on <i>F</i>^2^ are statistically about twice as large as those based on
<i>F</i>, and <i>R</i>- factors based on ALL data will be even larger.
;
_reflns_number_total     4846
_reflns_number_gt     4129
_reflns_threshold_expression     I>2sigma(I)
_refine_ls_structure_factor_coef     Fsqd
_refine_ls_matrix_type     full
_refine_ls_R_factor_all     0.0490
_refine_ls_R_factor_gt     0.0382
_refine_ls_wR_factor_ref     0.0903
_refine_ls_wR_factor_obs     0.0853
_refine_ls_goodness_of_fit_ref     1.025
_refine_ls_restrained_S_all     1.025
_refine_ls_number_reflns     4846
_refine_ls_number_parameters     298
_refine_ls_number_restraints     2
_refine_ls_hydrogen_treatment     constr
_refine_ls_weighting_scheme     calc
_refine_ls_weighting_details
         'calc w=1/[\s^2^(Fo^2^)+(0.0433P)^2^+0.4891P] where P=(Fo^2^+2Fc^2^)/3'
_atom_sites_solution_hydrogens     geom
_atom_sites_solution_primary     direct
_atom_sites_solution_secondary     difmap
_refine_ls_shift/su_max     0.001
_refine_ls_shift/su_mean     0.000
_refine_diff_density_max     0.232
_refine_diff_density_min     -0.203
_refine_ls_extinction_method     none
_refine_ls_extinction_coef     ?
_refine_ls_abs_structure_details     'Flack (1983), 2197 Friedel pairs'
_refine_ls_abs_structure_Flack     0.07(6)
loop_
    _atom_type_symbol
    _atom_type_description
    _atom_type_scat_dispersion_real
    _atom_type_scat_dispersion_imag
    _atom_type_scat_source
    'C' 'C' 0.0033 0.0016
                         'International Tables Vol C Tables 4.2.6.8 and 6.1.1.4'
    'H' 'H' 0.0000 0.0000
                         'International Tables Vol C Tables 4.2.6.8 and 6.1.1.4'
    'F' 'F' 0.0171 0.0103
                         'International Tables Vol C Tables 4.2.6.8 and 6.1.1.4'
    'N' 'N' 0.0061 0.0033
                         'International Tables Vol C Tables 4.2.6.8 and 6.1.1.4'
    'O' 'O' 0.0106 0.0060
                         'International Tables Vol C Tables 4.2.6.8 and 6.1.1.4'
    'S' 'S' 0.1246 0.1234
                         'International Tables Vol C Tables 4.2.6.8 and 6.1.1.4'
_computing_data_collection     'APEX2 (Bruker, 2006)'
_computing_cell_refinement     'APEX2 (Bruker, 2006)'
_computing_data_reduction     'APEX2 (Bruker, 2006)'
_computing_structure_solution     'SIR97 (Altomare <i>et al.</i>,  1999)'
_computing_structure_refinement     'SHELXL97 (Sheldrick, 2008)'
_computing_molecular_graphics     'PLATON (Spek, 2009)'
_computing_publication_material     'PLATON (Spek, 2009)'
loop_
    _atom_site_type_symbol
    _atom_site_label
    _atom_site_fract_x
    _atom_site_fract_y
    _atom_site_fract_z
    _atom_site_U_iso_or_equiv
    _atom_site_adp_type
    _atom_site_calc_flag
    _atom_site_refinement_flags
    _atom_site_occupancy
    _atom_site_disorder_assembly
    _atom_site_disorder_group
    S S1 0.82180(11) 0.16231(2) -0.12400(3) 0.03583(14) Uani d . 1 . .
    F F1A -0.3136(9) -0.09848(19) 0.2022(2) 0.0837(13) Uani d P 0.75 A 1
    F F1B -0.454(3) -0.0837(5) 0.1902(9) 0.086(4) Uani d P 0.25 A 2
    F F2 0.7391(4) 0.53748(6) 0.01213(10) 0.0609(4) Uani d . 1 . .
    C C2 0.6645(6) 0.11864(10) -0.05475(12) 0.0420(6) Uani d . 1 . .
    H H2A 0.4683 0.1135 -0.0662 0.050 Uiso calc R 1 . .
    H H2B 0.7517 0.0808 -0.0525 0.050 Uiso calc R 1 . .
    C C3 0.7039(6) 0.14935(9) 0.01721(11) 0.0386(6) Uani d . 1 . .
    H H3A 0.5578 0.1394 0.0508 0.046 Uiso calc R 1 . .
    H H3B 0.8821 0.1398 0.0402 0.046 Uiso calc R 1 . .
    N N3A 0.6911(4) 0.20911(7) -0.00241(9) 0.0294(4) Uani d . 1 . .
    C C4 0.6770(4) 0.26014(9) 0.03519(10) 0.0277(4) Uani d . 1 . .
    C C5 0.7275(4) 0.30126(9) -0.01557(10) 0.0266(4) Uani d . 1 . .
    N N6 0.7779(4) 0.27699(7) -0.08266(8) 0.0302(4) Uani d . 1 . .
    C C6A 0.7576(5) 0.22229(9) -0.07094(10) 0.0301(4) Uani d . 1 . .
    C C7 0.6335(4) 0.26246(8) 0.11346(10) 0.0264(4) Uani d . 1 . .
    C C8 0.4394(4) 0.22883(9) 0.14539(10) 0.0265(4) Uani d . 1 . .
    H H8 0.3224 0.2053 0.1167 0.032 Uiso calc R 1 . .
    C C9 0.4195(4) 0.23019(9) 0.22064(10) 0.0251(4) Uani d . 1 . .
    N N10 0.5728(4) 0.26393(7) 0.26344(9) 0.0289(4) Uani d . 1 . .
    C C11 0.7533(5) 0.29740(9) 0.23135(11) 0.0313(5) Uani d . 1 . .
    H H11 0.8601 0.3222 0.2610 0.038 Uiso calc R 1 . .
    C C12 0.7934(4) 0.29797(9) 0.15769(10) 0.0281(4) Uani d . 1 . .
    H H12 0.9266 0.3220 0.1375 0.034 Uiso calc R 1 . .
    N N13 0.2423(4) 0.19595(7) 0.25989(8) 0.0269(4) Uani d . 1 . .
    H H13 0.2720 0.2071 0.3102 0.032 Uiso d R 1 . .
    C C14 0.0701(4) 0.15550(9) 0.23346(11) 0.0289(4) Uani d . 1 . .
    O O15 0.0457(4) 0.14302(8) 0.16963(8) 0.0429(4) Uani d . 1 . .
    C C16 -0.0944(5) 0.12612(10) 0.29138(11) 0.0328(5) Uani d . 1 . .
    H H16A 0.0147 0.1247 0.3371 0.039 Uiso calc R 1 . .
    H H16B -0.2605 0.1485 0.3002 0.039 Uiso calc R 1 . .
    C C17 -0.1743(5) 0.06690(10) 0.26956(11) 0.0339(5) Uani d . 1 A .
    C C18 -0.3773(6) 0.05731(15) 0.21804(14) 0.0533(7) Uani d . 1 . .
    H H18 -0.4780 0.0881 0.1979 0.064 Uiso calc R 1 . .
    C C19 -0.4342(8) 0.00127(19) 0.19545(17) 0.0757(12) Uani d . 1 A .
    H H19 -0.5744 -0.0061 0.1604 0.091 Uiso calc R 1 . .
    C C20 -0.2856(9) -0.04181(15) 0.22459(18) 0.0753(12) Uani d . 1 . .
    C C21 -0.0855(9) -0.03416(13) 0.27436(18) 0.0693(10) Uani d . 1 A .
    H H21 0.0149 -0.0654 0.2934 0.083 Uiso calc R 1 . .
    C C22 -0.0297(6) 0.02066(11) 0.29714(14) 0.0496(7) Uani d . 1 . .
    H H22 0.1109 0.0268 0.3325 0.060 Uiso calc R 1 A .
    C C23 0.7289(4) 0.36344(8) -0.00730(10) 0.0254(4) Uani d . 1 . .
    C C24 0.5520(5) 0.39102(9) 0.03857(11) 0.0312(5) Uani d . 1 . .
    H H24 0.4270 0.3695 0.0656 0.037 Uiso calc R 1 . .
    C C25 0.5560(5) 0.44968(10) 0.04538(12) 0.0379(5) Uani d . 1 . .
    H H25 0.4361 0.4684 0.0770 0.045 Uiso calc R 1 . .
    C C26 0.7373(5) 0.47988(9) 0.00533(12) 0.0371(5) Uani d . 1 . .
    C C27 0.9136(5) 0.45469(10) -0.04073(12) 0.0383(5) Uani d . 1 . .
    H H27 1.0359 0.4768 -0.0680 0.046 Uiso calc R 1 . .
    C C28 0.9095(5) 0.39598(9) -0.04675(11) 0.0320(5) Uani d . 1 . .
    H H28 1.0316 0.3777 -0.0782 0.038 Uiso calc R 1 . .
loop_
    _atom_site_aniso_label
    _atom_site_aniso_U_11
    _atom_site_aniso_U_22
    _atom_site_aniso_U_33
    _atom_site_aniso_U_12
    _atom_site_aniso_U_13
    _atom_site_aniso_U_23
    S1 0.0618(4) 0.0249(2) 0.0210(2) -0.0009(3) 0.0078(2) -0.0022(2)
    F1A 0.123(4) 0.061(3) 0.068(2) -0.052(2) 0.019(2) -0.0149(17)
    F1B 0.110(10) 0.033(5) 0.113(9) -0.036(6) -0.005(8) -0.016(5)
    F2 0.0845(12) 0.0243(7) 0.0745(11) -0.0014(8) 0.0124(9) -0.0004(7)
    C2 0.0714(18) 0.0268(11) 0.0284(11) -0.0066(11) 0.0095(11) 0.0002(9)
    C3 0.0685(17) 0.0239(11) 0.0234(10) -0.0072(11) 0.0050(10) 0.0033(8)
    N3A 0.0477(11) 0.0230(8) 0.0177(7) -0.0027(8) 0.0049(7) 0.0016(6)
    C4 0.0364(11) 0.0260(10) 0.0209(9) -0.0048(9) 0.0041(8) 0.0005(7)
    C5 0.0344(11) 0.0265(10) 0.0191(9) -0.0031(9) 0.0051(8) -0.0002(7)
    N6 0.0458(11) 0.0254(9) 0.0196(8) -0.0018(8) 0.0061(7) 0.0011(7)
    C6A 0.0454(12) 0.0294(11) 0.0158(8) -0.0029(10) 0.0046(8) -0.0009(8)
    C7 0.0362(11) 0.0262(11) 0.0170(9) 0.0029(9) 0.0032(8) 0.0011(7)
    C8 0.0326(11) 0.0267(10) 0.0201(9) -0.0020(9) 0.0025(8) -0.0009(7)
    C9 0.0321(11) 0.0240(10) 0.0194(9) 0.0031(8) 0.0056(8) 0.0002(7)
    N10 0.0414(11) 0.0277(9) 0.0179(7) -0.0015(8) 0.0048(7) -0.0015(6)
    C11 0.0441(13) 0.0263(10) 0.0235(9) -0.0045(9) 0.0013(9) -0.0043(8)
    C12 0.0356(11) 0.0241(10) 0.0249(9) -0.0017(9) 0.0046(8) 0.0001(8)
    N13 0.0374(10) 0.0265(9) 0.0172(7) -0.0021(8) 0.0071(7) 0.0009(6)
    C14 0.0314(11) 0.0313(11) 0.0240(9) 0.0022(9) 0.0015(8) 0.0049(8)
    O15 0.0533(10) 0.0536(11) 0.0219(7) -0.0213(8) 0.0002(7) 0.0032(7)
    C16 0.0371(12) 0.0358(12) 0.0259(10) -0.0019(9) 0.0075(8) 0.0047(8)
    C17 0.0352(12) 0.0410(13) 0.0260(9) -0.0113(10) 0.0089(8) 0.0041(9)
    C18 0.0392(14) 0.080(2) 0.0405(14) -0.0095(14) 0.0002(11) -0.0043(13)
    C19 0.069(2) 0.118(3) 0.0396(15) -0.054(2) 0.0048(15) -0.0204(18)
    C20 0.117(3) 0.058(2) 0.0525(18) -0.054(2) 0.027(2) -0.0082(15)
    C21 0.112(3) 0.0334(15) 0.0633(18) -0.0212(16) 0.0105(19) 0.0129(13)
    C22 0.0641(18) 0.0387(14) 0.0457(14) -0.0164(13) -0.0073(12) 0.0132(11)
    C23 0.0330(10) 0.0254(10) 0.0177(8) -0.0011(9) -0.0014(7) 0.0018(7)
    C24 0.0357(12) 0.0290(11) 0.0291(10) -0.0002(9) 0.0056(9) 0.0063(8)
    C25 0.0435(13) 0.0351(12) 0.0352(12) 0.0086(10) 0.0053(10) 0.0003(9)
    C26 0.0521(14) 0.0205(10) 0.0384(12) -0.0024(10) -0.0036(10) 0.0018(9)
    C27 0.0468(14) 0.0334(12) 0.0348(11) -0.0126(10) 0.0026(10) 0.0074(9)
    C28 0.0381(13) 0.0320(12) 0.0263(10) -0.0046(9) 0.0058(9) -0.0004(8)
_geom_special_details
;
All esds (except the esd in the dihedral angle between two l.s. planes) are
estimated using the full covariance matrix. The cell esds are taken into
account individually in the estimation of esds in distances, angles and
torsion angles; correlations between esds in cell parameters are only used
when they are defined by crystal symmetry. An approximate (isotropic)
treatment of cell esds is used for estimating esds involving l.s. planes.
;
loop_
    _geom_bond_atom_site_label_1
    _geom_bond_atom_site_label_2
    _geom_bond_site_symmetry_2
    _geom_bond_distance
    _geom_bond_publ_flag
    S1 C6A . 1.755(2) ?
    S1 C2 . 1.831(2) ?
    F1A C20 . 1.405(5) ?
    F1B C20 . 1.429(13) ?
    F2 C26 . 1.365(2) ?
    C2 C3 . 1.522(3) ?
    C2 H2A . 0.9900 ?
    C2 H2B . 0.9900 ?
    C3 N3A . 1.457(3) ?
    C3 H3A . 0.9900 ?
    C3 H3B . 0.9900 ?
    N3A C6A . 1.353(2) ?
    N3A C4 . 1.393(3) ?
    C4 C5 . 1.377(3) ?
    C4 C7 . 1.469(3) ?
    C5 N6 . 1.394(2) ?
    C5 C23 . 1.475(3) ?
    N6 C6A . 1.313(3) ?
    C7 C8 . 1.385(3) ?
    C7 C12 . 1.398(3) ?
    C8 C9 . 1.397(3) ?
    C8 H8 . 0.9500 ?
    C9 N10 . 1.340(3) ?
    C9 N13 . 1.405(3) ?
    N10 C11 . 1.338(3) ?
    C11 C12 . 1.381(3) ?
    C11 H11 . 0.9500 ?
    C12 H12 . 0.9500 ?
    N13 C14 . 1.358(3) ?
    N13 H13 . 0.9732 ?
    C14 O15 . 1.219(2) ?
    C14 C16 . 1.526(3) ?
    C16 C17 . 1.503(3) ?
    C16 H16A . 0.9900 ?
    C16 H16B . 0.9900 ?
    C17 C18 . 1.380(3) ?
    C17 C22 . 1.391(4) ?
    C18 C19 . 1.412(5) ?
    C18 H18 . 0.9500 ?
    C19 C20 . 1.355(6) ?
    C19 H19 . 0.9500 ?
    C20 C21 . 1.341(5) ?
    C21 C22 . 1.385(4) ?
    C21 H21 . 0.9500 ?
    C22 H22 . 0.9500 ?
    C23 C24 . 1.392(3) ?
    C23 C28 . 1.394(3) ?
    C24 C25 . 1.390(3) ?
    C24 H24 . 0.9500 ?
    C25 C26 . 1.373(3) ?
    C25 H25 . 0.9500 ?
    C26 C27 . 1.367(4) ?
    C27 C28 . 1.390(3) ?
    C27 H27 . 0.9500 ?
    C28 H28 . 0.9500 ?
loop_
    _geom_angle_atom_site_label_1
    _geom_angle_atom_site_label_2
    _geom_angle_atom_site_label_3
    _geom_angle_site_symmetry_1
    _geom_angle_site_symmetry_3
    _geom_angle
    _geom_angle_publ_flag
    C6A S1 C2 . . 88.70(10) ?
    C3 C2 S1 . . 107.26(15) ?
    C3 C2 H2A . . 110.3 ?
    S1 C2 H2A . . 110.3 ?
    C3 C2 H2B . . 110.3 ?
    S1 C2 H2B . . 110.3 ?
    H2A C2 H2B . . 108.5 ?
    N3A C3 C2 . . 103.86(16) ?
    N3A C3 H3A . . 111.0 ?
    C2 C3 H3A . . 111.0 ?
    N3A C3 H3B . . 111.0 ?
    C2 C3 H3B . . 111.0 ?
    H3A C3 H3B . . 109.0 ?
    C6A N3A C4 . . 106.57(16) ?
    C6A N3A C3 . . 116.46(17) ?
    C4 N3A C3 . . 135.62(17) ?
    C5 C4 N3A . . 104.88(17) ?
    C5 C4 C7 . . 132.72(19) ?
    N3A C4 C7 . . 122.28(17) ?
    C4 C5 N6 . . 110.87(18) ?
    C4 C5 C23 . . 129.10(17) ?
    N6 C5 C23 . . 120.02(16) ?
    C6A N6 C5 . . 103.95(15) ?
    N6 C6A N3A . . 113.68(17) ?
    N6 C6A S1 . . 133.22(15) ?
    N3A C6A S1 . . 112.93(15) ?
    C8 C7 C12 . . 118.51(17) ?
    C8 C7 C4 . . 121.22(18) ?
    C12 C7 C4 . . 120.25(18) ?
    C7 C8 C9 . . 118.56(18) ?
    C7 C8 H8 . . 120.7 ?
    C9 C8 H8 . . 120.7 ?
    N10 C9 C8 . . 123.24(19) ?
    N10 C9 N13 . . 112.57(16) ?
    C8 C9 N13 . . 124.18(18) ?
    C11 N10 C9 . . 117.27(16) ?
    N10 C11 C12 . . 123.80(19) ?
    N10 C11 H11 . . 118.1 ?
    C12 C11 H11 . . 118.1 ?
    C11 C12 C7 . . 118.56(19) ?
    C11 C12 H12 . . 120.7 ?
    C7 C12 H12 . . 120.7 ?
    C14 N13 C9 . . 127.44(16) ?
    C14 N13 H13 . . 127.6 ?
    C9 N13 H13 . . 105.0 ?
    O15 C14 N13 . . 124.24(19) ?
    O15 C14 C16 . . 121.9(2) ?
    N13 C14 C16 . . 113.82(17) ?
    C17 C16 C14 . . 111.93(17) ?
    C17 C16 H16A . . 109.2 ?
    C14 C16 H16A . . 109.2 ?
    C17 C16 H16B . . 109.2 ?
    C14 C16 H16B . . 109.2 ?
    H16A C16 H16B . . 107.9 ?
    C18 C17 C22 . . 118.5(3) ?
    C18 C17 C16 . . 121.1(2) ?
    C22 C17 C16 . . 120.2(2) ?
    C17 C18 C19 . . 119.4(3) ?
    C17 C18 H18 . . 120.3 ?
    C19 C18 H18 . . 120.3 ?
    C20 C19 C18 . . 119.0(3) ?
    C20 C19 H19 . . 120.5 ?
    C18 C19 H19 . . 120.5 ?
    C21 C20 C19 . . 123.3(3) ?
    C21 C20 F1A . . 113.2(4) ?
    C19 C20 F1A . . 123.3(4) ?
    C21 C20 F1B . . 143.6(7) ?
    C19 C20 F1B . . 92.4(6) ?
    C20 C21 C22 . . 118.0(3) ?
    C20 C21 H21 . . 121.0 ?
    C22 C21 H21 . . 121.0 ?
    C21 C22 C17 . . 121.7(3) ?
    C21 C22 H22 . . 119.2 ?
    C17 C22 H22 . . 119.2 ?
    C24 C23 C28 . . 118.57(19) ?
    C24 C23 C5 . . 121.78(19) ?
    C28 C23 C5 . . 119.65(19) ?
    C25 C24 C23 . . 120.9(2) ?
    C25 C24 H24 . . 119.6 ?
    C23 C24 H24 . . 119.6 ?
    C26 C25 C24 . . 118.4(2) ?
    C26 C25 H25 . . 120.8 ?
    C24 C25 H25 . . 120.8 ?
    F2 C26 C27 . . 119.2(2) ?
    F2 C26 C25 . . 118.0(2) ?
    C27 C26 C25 . . 122.8(2) ?
    C26 C27 C28 . . 118.4(2) ?
    C26 C27 H27 . . 120.8 ?
    C28 C27 H27 . . 120.8 ?
    C27 C28 C23 . . 121.0(2) ?
    C27 C28 H28 . . 119.5 ?
    C23 C28 H28 . . 119.5 ?
loop_
    _geom_torsion_atom_site_label_1
    _geom_torsion_atom_site_label_2
    _geom_torsion_atom_site_label_3
    _geom_torsion_atom_site_label_4
    _geom_torsion_site_symmetry_1
    _geom_torsion_site_symmetry_2
    _geom_torsion_site_symmetry_3
    _geom_torsion_site_symmetry_4
    _geom_torsion
    _geom_torsion_publ_flag
    C6A S1 C2 C3 . . . . -27.8(2) ?
    S1 C2 C3 N3A . . . . 33.4(2) ?
    C2 C3 N3A C6A . . . . -25.1(3) ?
    C2 C3 N3A C4 . . . . 170.3(2) ?
    C6A N3A C4 C5 . . . . 2.2(2) ?
    C3 N3A C4 C5 . . . . 167.9(3) ?
    C6A N3A C4 C7 . . . . -174.4(2) ?
    C3 N3A C4 C7 . . . . -8.7(4) ?
    N3A C4 C5 N6 . . . . -1.3(2) ?
    C7 C4 C5 N6 . . . . 174.8(2) ?
    N3A C4 C5 C23 . . . . 177.6(2) ?
    C7 C4 C5 C23 . . . . -6.3(4) ?
    C4 C5 N6 C6A . . . . -0.2(3) ?
    C23 C5 N6 C6A . . . . -179.2(2) ?
    C5 N6 C6A N3A . . . . 1.7(3) ?
    C5 N6 C6A S1 . . . . -173.1(2) ?
    C4 N3A C6A N6 . . . . -2.5(3) ?
    C3 N3A C6A N6 . . . . -171.4(2) ?
    C4 N3A C6A S1 . . . . 173.32(16) ?
    C3 N3A C6A S1 . . . . 4.5(3) ?
    C2 S1 C6A N6 . . . . -170.9(3) ?
    C2 S1 C6A N3A . . . . 14.27(19) ?
    C5 C4 C7 C8 . . . . 140.0(2) ?
    N3A C4 C7 C8 . . . . -44.5(3) ?
    C5 C4 C7 C12 . . . . -41.6(4) ?
    N3A C4 C7 C12 . . . . 133.9(2) ?
    C12 C7 C8 C9 . . . . -2.5(3) ?
    C4 C7 C8 C9 . . . . 175.9(2) ?
    C7 C8 C9 N10 . . . . 2.4(3) ?
    C7 C8 C9 N13 . . . . -176.35(19) ?
    C8 C9 N10 C11 . . . . -0.3(3) ?
    N13 C9 N10 C11 . . . . 178.53(19) ?
    C9 N10 C11 C12 . . . . -1.5(3) ?
    N10 C11 C12 C7 . . . . 1.3(3) ?
    C8 C7 C12 C11 . . . . 0.9(3) ?
    C4 C7 C12 C11 . . . . -177.6(2) ?
    N10 C9 N13 C14 . . . . -176.67(19) ?
    C8 C9 N13 C14 . . . . 2.2(3) ?
    C9 N13 C14 O15 . . . . 0.0(4) ?
    C9 N13 C14 C16 . . . . -179.99(19) ?
    O15 C14 C16 C17 . . . . 27.2(3) ?
    N13 C14 C16 C17 . . . . -152.78(19) ?
    C14 C16 C17 C18 . . . . -74.3(3) ?
    C14 C16 C17 C22 . . . . 100.8(2) ?
    C22 C17 C18 C19 . . . . 0.6(4) ?
    C16 C17 C18 C19 . . . . 175.8(2) ?
    C17 C18 C19 C20 . . . . -0.6(4) ?
    C18 C19 C20 C21 . . . . 0.1(5) ?
    C18 C19 C20 F1A . . . . -175.5(3) ?
    C18 C19 C20 F1B . . . . 172.8(7) ?
    C19 C20 C21 C22 . . . . 0.3(5) ?
    F1A C20 C21 C22 . . . . 176.3(3) ?
    F1B C20 C21 C22 . . . . -167.3(12) ?
    C20 C21 C22 C17 . . . . -0.2(5) ?
    C18 C17 C22 C21 . . . . -0.2(4) ?
    C16 C17 C22 C21 . . . . -175.4(3) ?
    C4 C5 C23 C24 . . . . -34.4(3) ?
    N6 C5 C23 C24 . . . . 144.5(2) ?
    C4 C5 C23 C28 . . . . 146.3(2) ?
    N6 C5 C23 C28 . . . . -34.9(3) ?
    C28 C23 C24 C25 . . . . -0.4(3) ?
    C5 C23 C24 C25 . . . . -179.7(2) ?
    C23 C24 C25 C26 . . . . 0.5(3) ?
    C24 C25 C26 F2 . . . . 179.8(2) ?
    C24 C25 C26 C27 . . . . 0.0(4) ?
    F2 C26 C27 C28 . . . . 179.8(2) ?
    C25 C26 C27 C28 . . . . -0.4(4) ?
    C26 C27 C28 C23 . . . . 0.5(3) ?
    C24 C23 C28 C27 . . . . -0.1(3) ?
    C5 C23 C28 C27 . . . . 179.3(2) ?
loop_
    _geom_hbond_atom_site_label_D
    _geom_hbond_atom_site_label_H
    _geom_hbond_atom_site_label_A
    _geom_hbond_site_symmetry_A
    _geom_hbond_distance_DH
    _geom_hbond_distance_HA
    _geom_hbond_distance_DA
    _geom_hbond_angle_DHA
    N13 H13 N6 4_455 0.97 2.02 2.980(2) 171
    C8 H8 O15 . 0.95 2.24 2.845(3) 120
data_global
_journal_date_recd_electronic     2010-03-16
_journal_date_accepted     2010-04-06
_journal_name_full     'Acta Crystallographica, Section E'
_journal_year     2010
_journal_volume     66
_journal_issue      5
_journal_page_first     o1132
_journal_page_last     o1132
_journal_paper_category     QO
_journal_coeditor_code     IM2189
_publ_contact_author_name     'Stefan Laufer'
_publ_contact_author_address
;
Eberhard-Karls-University T\"ubingen
Auf der Morgenstelle 8
72076 T\"ubingen
Germany
;
_publ_contact_author_email     'stefan.laufer@uni-tuebingen.de'
_publ_contact_author_fax     '(+49)7071-295037'
_publ_contact_author_phone     '(+49)7071-2972459'
_publ_section_title
;\
2-(4-Fluorophenyl)-<i>N</i>-{4-[6-(4-fluorophenyl)-2,3-dihydroimidazo[2,1-\
<i>b</i>][1,3]thiazol-5-yl]pyridin-2-yl}acetamide
;
loop_
    _publ_author_name
    _publ_author_address
    'Selig, Roland'
;
Eberhard-Karls-University T\"ubingen
Auf der Morgenstelle 8
72076 T\"ubingen
Germany
;
    'Schollmeyer, Dieter'
;
University Mainz
Duesbergweg 10-14
55099 Mainz
Germany
;
    'Albrecht, Wolfgang'
;
c-a-i-r biosciences GmbH
Paul-Ehrlich-Strasse 15
72076 T\"ubingen
Germany
;
    'Laufer, Stefan'
;
Eberhard-Karls-University T\"ubingen
Auf der Morgenstelle 8,
72076 T\"ubingen
Germany
;
