# Supplementary material for: 2-(4-Fluoro­phen­yl)-N-{4-[6-(4-fluoro­phen­yl)-2,3-dihydro­imidazo[2,1-b][1,3]thia­zol-5-yl]pyridin-2-yl}acetamide
Source: Acta Crystallogr Sect E Struct Rep Online. 2010 Apr 21;66(Pt 5):o1132. doi: 10.1107/S1600536810012766 (PMC2979114; doi:10.1107/S1600536810012766)
Supplement: Supplementary file 2 [file e-66-o1132-Isup2.hkl]

# 
# h,k,l, Fc-squared, Fo-squared, sigma(Fo-squared) and status flag 
# 
data_I
_shelx_title ' rn4453 in Cc' 
_shelx_refln_list_code          4 
_shelx_F_calc_maximum      253.40 
_exptl_crystal_F_000       928.00 
_reflns_d_resolution_high  0.7525 
 
loop_ 
 _symmetry_equiv_pos_as_xyz 
 'x, y, z' 
 'x, -y, z+1/2' 
 'x+1/2, y+1/2, z' 
 'x+1/2, -y+1/2, z+1/2' 
 
_cell_length_a     4.9179 
_cell_length_b    23.5924 
_cell_length_c    18.4834 
_cell_angle_alpha  90.000 
_cell_angle_beta   91.523 
_cell_angle_gamma  90.000 
 
_shelx_F_squared_multiplier     1.000 
 
loop_ 
 _refln_index_h 
 _refln_index_k 
 _refln_index_l 
 _refln_F_squared_calc 
 _refln_F_squared_meas 
 _refln_F_squared_sigma 
 _refln_observed_status 
  -1   1 -23        1.30       -1.48     12.27 o 
  -1   3 -23       65.81       80.29     15.06 o 
   0   4 -23      428.73      428.22     35.00 o 
  -1   5 -23      129.93      162.59     17.93 o 
   0   6 -23       71.81       83.81     21.35 o 
  -1   7 -23      220.90      241.92     30.61 o 
   0   8 -23        8.56      -11.67     17.83 o 
  -2   0 -22      528.41      530.35     42.14 o 
   0   0 -22      101.36      117.92     19.99 o 
  -1   1 -22       33.36       29.73     22.12 o 
  -2   2 -22      238.99      225.75     21.99 o 
   0   2 -22       70.57       32.09     17.49 o 
  -1   3 -22      411.91      383.14     33.82 o 
  -2   4 -22       19.42        6.78     22.69 o 
   0   4 -22        4.50       10.61     16.21 o 
  -1   5 -22       27.86       22.43     12.74 o 
  -2   6 -22       24.16       24.04     14.62 o 
   0   6 -22      490.12      513.11     38.09 o 
  -1   7 -22      332.73      323.20     22.98 o 
  -2   8 -22       12.59       -7.92     13.78 o 
   0   8 -22       61.02       64.81     20.51 o 
  -1   9 -22      260.38      224.82     30.93 o 
   1   9 -22      207.10      292.71     30.51 o 
   0  10 -22       68.39      103.74     24.00 o 
  -1  11 -22       41.85       27.32     21.94 o 
   1  11 -22      157.30      165.23     27.28 o 
   0  12 -22      258.18      220.69     31.26 o 
  -3   1 -21      147.68      117.81     20.18 o 
  -1   1 -21      255.96      310.83     29.82 o 
  -2   2 -21      111.51      123.87     25.81 o 
   0   2 -21      574.67      583.79     25.55 o 
  -3   3 -21       12.83       18.52     15.06 o 
  -1   3 -21       43.74       55.53     13.73 o 
  -2   4 -21      189.20      199.68     20.64 o 
   0   4 -21       90.58      114.93     20.91 o 
  -1   5 -21        5.68        6.76     11.78 o 
  -2   6 -21       52.54       58.66     16.20 o 
   0   6 -21       35.73       42.84     18.34 o 
  -1   7 -21       13.66       29.92     12.85 o 
   1   7 -21      378.18      377.38     33.44 o 
  -2   8 -21      281.31      279.53     23.20 o 
   0   8 -21      592.32      634.35     42.24 o 
  -1   9 -21      158.44      161.98     18.03 o 
   1   9 -21       85.78       74.49     21.31 o 
  -2  10 -21       23.81       21.81     15.01 o 
   0  10 -21      164.70      166.70     26.16 o 
  -1  11 -21      353.67      301.20     35.70 o 
   1  11 -21     1171.26     1238.19     61.01 o 
   0  12 -21       39.14       46.76     20.20 o 
  -1  13 -21      222.66      182.05     28.73 o 
   1  13 -21       42.43       69.22     22.95 o 
   0  14 -21        7.88       18.12     21.51 o 
   1  15 -21      399.03      517.49     41.01 o 
  -2   0 -20      214.53      178.79     27.54 o 
   0   0 -20      241.66      254.59     24.57 o 
  -3   1 -20       26.94       36.37     19.93 o 
  -1   1 -20      124.24      122.65     15.25 o 
  -2   2 -20      101.67      100.35     16.81 o 
   0   2 -20      360.08      368.01     21.65 o 
  -3   3 -20       20.43       31.00     16.14 o 
  -1   3 -20      184.50      173.82     17.18 o 
   1   3 -20      286.27      352.11     28.48 o 
  -2   4 -20       11.25       -0.71     12.42 o 
   0   4 -20      225.73      222.69     16.86 o 
  -3   5 -20       49.11       51.30     16.08 o 
  -1   5 -20      181.47      199.06     17.95 o 
   1   5 -20       94.26      100.71     18.58 o 
  -2   6 -20       11.63        1.15     12.86 o 
   0   6 -20      238.89      247.22     26.80 o 
  -3   7 -20      141.70      148.86     20.73 o 
  -1   7 -20       48.38       37.38     13.16 o 
   1   7 -20      359.98      360.43     30.17 o 
  -2   8 -20      112.53      125.42     17.93 o 
   0   8 -20      156.89      169.93     24.92 o 
  -3   9 -20       48.58       43.64     17.67 o 
  -1   9 -20      355.93      336.61     22.79 o 
   1   9 -20      969.94     1066.70     53.27 o 
  -2  10 -20       35.28       34.49     14.99 o 
   0  10 -20      822.42      891.99     48.98 o 
  -1  11 -20        2.35        3.67     12.09 o 
   1  11 -20       33.15       23.31     19.19 o 
  -2  12 -20       28.81       19.76     15.01 o 
   0  12 -20      369.23      407.50     37.84 o 
   2  12 -20      198.74      168.73     25.77 o 
  -1  13 -20      289.30      305.75     34.03 o 
   1  13 -20       97.21       83.52     22.72 o 
  -2  14 -20       18.40       21.51     15.23 o 
   0  14 -20       32.03       21.29     21.20 o 
   2  14 -20        0.71      -12.52     18.52 o 
  -1  15 -20      222.04      190.56     30.78 o 
   1  15 -20      169.89      147.51     27.55 o 
   0  16 -20      231.82      256.23     35.14 o 
   1  17 -20       25.86       29.40     22.15 o 
  -3   1 -19       79.34       79.63     17.72 o 
  -1   1 -19     1054.79     1058.29     36.53 o 
   1   1 -19       52.95       61.16     14.83 o 
  -2   2 -19      683.40      664.49     32.42 o 
   0   2 -19      193.43      209.49     15.71 o 
  -3   3 -19      110.38       70.44     17.09 o 
  -1   3 -19       52.94       38.68     12.51 o 
   1   3 -19      402.16      379.06     29.11 o 
  -2   4 -19      181.33      169.23     18.68 o 
   0   4 -19      165.77      146.48     13.98 o 
  -3   5 -19      183.11      191.22     44.82 o 
  -1   5 -19      227.01      207.91     17.91 o 
   1   5 -19      284.66      269.69     25.01 o 
  -2   6 -19       79.40       87.75     15.77 o 
   0   6 -19      489.58      470.15     47.90 o 
  -3   7 -19       11.28       15.68     15.06 o 
  -1   7 -19       55.29       68.01     17.70 o 
   1   7 -19      287.92      306.66     27.49 o 
  -2   8 -19        3.14      -12.03     12.03 o 
   0   8 -19      633.58      589.30     39.87 o 
  -3   9 -19       73.00       30.93     16.52 o 
  -1   9 -19      375.52      320.67     26.04 o 
   1   9 -19        3.44       21.20     17.40 o 
  -2  10 -19       29.86       18.06     17.31 o 
   0  10 -19        7.11        1.76     16.86 o 
   2  10 -19       40.29       49.32     19.09 o 
  -3  11 -19       10.94        3.46     15.67 o 
  -1  11 -19      117.03      144.99     20.26 o 
   1  11 -19      136.20      133.71     23.80 o 
  -2  12 -19       34.84       42.64     15.05 o 
   0  12 -19       57.84       27.56     19.24 o 
   2  12 -19      207.59      248.61     28.62 o 
  -1  13 -19       10.97       20.39     13.17 o 
   1  13 -19      192.74      205.68     28.52 o 
  -2  14 -19       13.49      -12.52     13.52 o 
   0  14 -19      767.64      811.55     49.74 o 
   2  14 -19      439.14      407.85     35.42 o 
  -1  15 -19        9.52        8.96     13.74 o 
   1  15 -19      101.31      115.65     24.60 o 
  -2  16 -19       19.59       17.87     15.05 o 
   0  16 -19      242.45      229.42     31.44 o 
   2  16 -19       86.11       84.47     23.68 o 
  -1  17 -19      256.30      234.41     33.16 o 
   1  17 -19       88.63       75.51     23.66 o 
   0  18 -19        3.37       13.83     22.46 o 
  -4   0 -18       62.64       60.93     26.28 o 
  -2   0 -18      716.43      672.48     45.40 o 
   0   0 -18     2037.10     1898.50     73.86 o 
  -3   1 -18       73.63       86.48     17.53 o 
  -1   1 -18       71.93       79.93     13.51 o 
   1   1 -18      322.94      337.26     17.36 o 
  -4   2 -18       88.94       86.47     32.65 o 
  -2   2 -18      263.41      243.23     20.24 o 
   0   2 -18     1189.12     1123.99     34.95 o 
  -3   3 -18      209.05      203.47     23.71 o 
  -1   3 -18       22.79       19.37     11.34 o 
   1   3 -18        0.81       -7.39     12.04 o 
  -4   4 -18       59.94       86.06     19.71 o 
  -2   4 -18       72.06       88.39     18.46 o 
   0   4 -18      177.80      155.77     14.01 o 
  -3   5 -18       82.45       53.31     16.76 o 
  -1   5 -18        1.09       -3.60     10.11 o 
   1   5 -18       60.36       38.01     15.00 o 
  -4   6 -18       67.79       61.74     19.28 o 
  -2   6 -18      633.47      614.71     45.90 o 
   0   6 -18       14.37        8.63      9.39 o 
  -3   7 -18       79.14       56.91     16.49 o 
  -1   7 -18      395.68      419.57     23.77 o 
   1   7 -18      278.72      278.13     26.10 o 
  -2   8 -18       99.82       82.94     15.25 o 
   0   8 -18      177.80      176.79     15.03 o 
   2   8 -18      199.08      198.87     23.30 o 
  -3   9 -18      151.66      142.33     20.05 o 
  -1   9 -18      183.67      164.67     18.77 o 
   1   9 -18      671.63      623.04     39.66 o 
  -2  10 -18       27.65       -0.05     12.52 o 
   0  10 -18      115.62       93.71     21.50 o 
   2  10 -18      447.89      415.17     34.24 o 
  -3  11 -18       44.46       61.92     17.53 o 
  -1  11 -18       66.55       45.29     13.58 o 
   1  11 -18       18.78       16.16     16.57 o 
  -2  12 -18      122.92      103.04     21.48 o 
   0  12 -18      289.17      292.43     30.62 o 
   2  12 -18      658.92      684.39     41.70 o 
  -3  13 -18      288.43      284.65     25.73 o 
  -1  13 -18       38.61       25.79     12.98 o 
   1  13 -18      590.82      616.28     40.64 o 
  -2  14 -18      132.18      109.98     17.76 o 
   0  14 -18       14.45       46.96     20.19 o 
   2  14 -18      119.88      139.67     24.35 o 
  -1  15 -18      556.76      598.08     48.34 o 
   1  15 -18      588.39      560.47     40.43 o 
   3  15 -18      291.19      304.58     32.56 o 
  -2  16 -18       81.08       58.95     24.36 o 
   0  16 -18        5.41      -13.99     18.52 o 
   2  16 -18      289.36      344.58     34.23 o 
  -1  17 -18      124.75      168.44     28.87 o 
   1  17 -18        6.73       16.06     21.15 o 
  -2  18 -18       12.06       36.37     24.01 o 
   0  18 -18      203.29      165.70     29.59 o 
   2  18 -18       98.53      132.44     26.33 o 
  -1  19 -18      449.33      423.05     42.85 o 
   1  19 -18      231.88      273.48     36.12 o 
   0  20 -18       23.22       35.60     23.90 o 
  -3   1 -17      741.76      738.08     35.30 o 
  -1   1 -17      527.23      518.31     38.90 o 
   1   1 -17     3434.74     3164.68     77.09 o 
  -4   2 -17      299.61      253.71     24.93 o 
  -2   2 -17      182.84      182.70     18.23 o 
   0   2 -17      875.22      825.22     28.79 o 
  -3   3 -17      132.15      124.64     18.70 o 
  -1   3 -17      227.96      232.69     17.51 o 
   1   3 -17      290.46      270.62     14.92 o 
  -4   4 -17      140.03       91.23     19.73 o 
  -2   4 -17      267.51      267.58     21.11 o 
   0   4 -17      367.59      329.81     19.14 o 
  -3   5 -17      328.46      284.90     24.12 o 
  -1   5 -17     1773.36     1720.58     50.17 o 
   1   5 -17       98.59      116.89     17.55 o 
  -4   6 -17       10.77       17.97     16.89 o 
  -2   6 -17        4.00        0.33     12.26 o 
   0   6 -17      311.26      328.20     18.86 o 
   2   6 -17       67.04       85.02     16.06 o 
  -3   7 -17      190.70      197.58     21.12 o 
  -1   7 -17      307.83      268.42     19.59 o 
   1   7 -17      119.06      127.93     19.75 o 
  -4   8 -17       49.15       44.09     21.39 o 
  -2   8 -17      169.25      157.29     17.97 o 
   0   8 -17      183.69      167.09     14.29 o 
   2   8 -17      720.91      657.86     36.69 o 
  -3   9 -17       17.80       29.27     15.11 o 
  -1   9 -17      809.60      757.47     30.42 o 
   1   9 -17       33.53       51.55     17.10 o 
  -4  10 -17       25.51       13.57     17.49 o 
  -2  10 -17        4.48        7.86     13.08 o 
   0  10 -17      264.33      244.44     16.80 o 
   2  10 -17      266.18      228.72     25.14 o 
  -3  11 -17      350.66      323.95     26.08 o 
  -1  11 -17      113.67       89.90     18.96 o 
   1  11 -17      491.60      465.49     35.39 o 
  -2  12 -17       73.06       75.56     15.61 o 
   0  12 -17      236.05      226.92     17.14 o 
   2  12 -17       23.36       40.25     18.39 o 
  -3  13 -17      171.12      182.99     22.11 o 
  -1  13 -17      184.99      192.95     21.05 o 
   1  13 -17       24.96       51.76     19.00 o 
   3  13 -17       31.44       41.32     19.75 o 
  -2  14 -17      353.24      301.06     35.42 o 
   0  14 -17      873.45      827.78     48.71 o 
   2  14 -17      324.17      300.26     31.68 o 
  -3  15 -17       85.15       75.72     26.21 o 
  -1  15 -17      314.49      324.05     34.20 o 
   1  15 -17      119.82      132.73     24.74 o 
   3  15 -17       23.08       21.90     18.59 o 
  -2  16 -17      853.31      735.77     52.31 o 
   0  16 -17      339.28      302.01     33.25 o 
   2  16 -17      145.73      139.84     24.83 o 
  -1  17 -17       32.48        8.05     19.80 o 
   1  17 -17      154.94      104.44     24.77 o 
   3  17 -17      222.86      224.47     30.72 o 
  -2  18 -17       63.80       52.03     23.76 o 
   0  18 -17      111.50       93.19     25.88 o 
   2  18 -17       15.72       17.42     19.97 o 
  -1  19 -17       24.57       16.56     21.43 o 
   1  19 -17       15.46      -19.84     19.84 o 
   0  20 -17      414.05      425.49     42.69 o 
   2  20 -17      278.64      300.21     36.27 o 
  -1  21 -17       55.65       73.29     25.99 o 
   1  21 -17       76.01       53.78     23.83 o 
   0  22 -17      171.41      200.95     33.75 o 
  -4   0 -16      169.29      156.10     29.90 o 
  -2   0 -16      112.13       93.51     21.32 o 
   0   0 -16      252.73      218.28     21.14 o 
  -3   1 -16      198.47      166.62     19.49 o 
  -1   1 -16      874.66      842.57     30.72 o 
   1   1 -16      585.66      606.87     21.21 o 
  -4   2 -16       21.30        7.84     15.90 o 
  -2   2 -16      585.83      637.89     29.40 o 
   0   2 -16      729.31      744.42     26.92 o 
  -3   3 -16      350.27      326.15     24.84 o 
  -1   3 -16     2368.23     2451.37     63.56 o 
   1   3 -16      672.44      616.98     21.80 o 
  -4   4 -16       45.68       28.49     16.95 o 
  -2   4 -16     1215.03     1190.72     41.46 o 
   0   4 -16      249.11      240.64     15.48 o 
   2   4 -16      215.85      193.27     19.11 o 
  -3   5 -16       13.78       35.69     14.78 o 
  -1   5 -16      201.73      185.03     16.18 o 
   1   5 -16      944.46      890.35     41.38 o 
  -4   6 -16        9.71       46.81     17.33 o 
  -2   6 -16      901.87      981.38     69.59 o 
   0   6 -16     1275.33     1239.37     37.07 o 
   2   6 -16       75.05       67.27     15.32 o 
  -3   7 -16       45.04       46.53     40.37 o 
  -1   7 -16       67.60       57.57     12.23 o 
   1   7 -16      417.87      394.82     29.45 o 
  -4   8 -16       28.90       43.40     17.56 o 
  -2   8 -16      128.82       87.05     15.13 o 
   0   8 -16       37.11       25.20     15.85 o 
   2   8 -16       92.07       98.08     18.05 o 
  -3   9 -16        8.70       -2.14     13.18 o 
  -1   9 -16      178.65      187.53     16.88 o 
   1   9 -16      171.71      160.46     21.73 o 
   3   9 -16      915.81      971.63     47.03 o 
  -4  10 -16      210.03      247.03     25.30 o 
  -2  10 -16      563.00      594.46     29.80 o 
   0  10 -16        8.66       -6.46      9.34 o 
   2  10 -16      271.02      272.44     26.41 o 
  -3  11 -16        5.18       -0.84     23.96 o 
  -1  11 -16      149.81      133.08     15.67 o 
   1  11 -16       52.18       46.40     18.04 o 
   3  11 -16       40.39       64.31     18.04 o 
  -4  12 -16      331.22      316.01     28.45 o 
  -2  12 -16      472.43      438.99     38.85 o 
   0  12 -16      524.20      518.01     24.34 o 
   2  12 -16      163.75      156.11     23.91 o 
  -3  13 -16        9.69        8.66     21.92 o 
  -1  13 -16      793.09      754.98     46.52 o 
   1  13 -16      314.74      317.63     31.46 o 
   3  13 -16       51.53       74.26     20.29 o 
  -2  14 -16      149.11      148.23     26.90 o 
   0  14 -16      301.68      277.80     18.78 o 
   2  14 -16       14.08       -9.44     15.76 o 
  -3  15 -16       23.25       30.25     23.41 o 
  -1  15 -16      324.53      354.40     34.88 o 
   1  15 -16      714.03      672.97     42.46 o 
   3  15 -16      146.28      124.20     24.19 o 
  -2  16 -16       66.30       70.50     24.13 o 
   0  16 -16      197.11      185.03     27.80 o 
   2  16 -16      239.32      258.97     29.57 o 
  -3  17 -16        6.08        5.68     23.18 o 
  -1  17 -16        8.42        0.74     18.86 o 
   1  17 -16       38.50       51.03     21.22 o 
   3  17 -16       41.98       38.42     21.16 o 
  -2  18 -16       25.56       71.38     24.56 o 
   0  18 -16       59.69       54.93     23.08 o 
   2  18 -16      296.98      288.31     32.89 o 
  -1  19 -16      566.93      519.27     43.16 o 
   1  19 -16      165.99      131.69     26.96 o 
  -2  20 -16      223.02      222.58     34.10 o 
   0  20 -16        9.67        9.29     21.03 o 
   2  20 -16       18.14        9.96     21.02 o 
  -1  21 -16       36.47        5.56     21.04 o 
   1  21 -16      305.97      309.23     36.22 o 
   0  22 -16      159.69      145.00     30.08 o 
  -3   1 -15      385.90      366.70     25.14 o 
  -1   1 -15       81.52       76.55     11.83 o 
   1   1 -15      551.95      561.37     20.20 o 
  -4   2 -15        9.11       11.83     15.40 o 
  -2   2 -15     1045.93     1004.81     52.24 o 
   0   2 -15     1471.36     1416.78     40.39 o 
   2   2 -15      432.40      390.33     24.19 o 
  -3   3 -15      557.53      536.61     29.99 o 
  -1   3 -15      559.83      517.96     23.82 o 
   1   3 -15      701.42      646.19     22.11 o 
  -4   4 -15      175.46      132.18     20.31 o 
  -2   4 -15      174.55      164.35     16.95 o 
   0   4 -15      579.74      543.78     32.59 o 
   2   4 -15     2203.31     2071.22     75.78 o 
  -3   5 -15      159.10      148.32     18.48 o 
  -1   5 -15     1048.82     1000.86     34.76 o 
   1   5 -15     2037.53     1874.59     48.55 o 
  -4   6 -15       75.54       74.91     18.07 o 
  -2   6 -15      687.99      691.53     30.50 o 
   0   6 -15     1346.21     1260.93     39.06 o 
   2   6 -15      528.19      459.40     29.84 o 
  -3   7 -15       46.40       39.80     14.36 o 
  -1   7 -15      165.90      139.19     14.57 o 
   1   7 -15      485.62      524.14     31.58 o 
   3   7 -15       63.06       60.48     16.13 o 
  -4   8 -15      240.24      211.19     23.71 o 
  -2   8 -15      880.70      963.06     36.11 o 
   0   8 -15      520.70      544.19     23.19 o 
   2   8 -15       80.36       49.83     15.56 o 
  -3   9 -15      162.54      146.80     18.16 o 
  -1   9 -15      679.50      663.89     68.40 o 
   1   9 -15      253.93      236.85     24.31 o 
   3   9 -15      109.23      138.10     20.13 o 
  -4  10 -15       98.51      143.40     20.54 o 
  -2  10 -15      329.24      334.89     32.33 o 
   0  10 -15      264.54      237.36     16.24 o 
   2  10 -15      149.79      138.74     19.91 o 
  -3  11 -15      778.69      811.20     50.76 o 
  -1  11 -15      709.86      728.56     43.69 o 
   1  11 -15      411.19      444.72     31.86 o 
   3  11 -15      260.61      248.93     26.51 o 
  -4  12 -15       82.16       83.92     28.15 o 
  -2  12 -15      263.17      258.32     30.15 o 
   0  12 -15     1431.55     1372.48     41.53 o 
   2  12 -15      411.87      370.90     31.94 o 
  -3  13 -15      347.44      370.23     38.11 o 
  -1  13 -15      380.82      413.10     35.08 o 
   1  13 -15       14.80       -9.92     16.42 o 
   3  13 -15       43.72       33.90     18.18 o 
  -4  14 -15       68.17       95.25     29.18 o 
  -2  14 -15      370.40      412.37     38.36 o 
   0  14 -15      627.19      642.54     41.46 o 
   2  14 -15      430.54      379.78     32.05 o 
  -3  15 -15       52.55      103.87     26.66 o 
  -1  15 -15      659.77      712.02     43.93 o 
   1  15 -15      187.50      174.51     26.16 o 
   3  15 -15       13.21        5.77     17.71 o 
  -2  16 -15        8.69        0.31     18.77 o 
   0  16 -15      710.86      780.11     45.99 o 
   2  16 -15       31.75       13.30     18.43 o 
  -3  17 -15        5.75       15.94     23.59 o 
  -1  17 -15       69.61       59.38     22.17 o 
   1  17 -15      254.00      228.35     30.74 o 
   3  17 -15      162.10      178.85     27.63 o 
  -2  18 -15      254.81      247.43     33.13 o 
   0  18 -15      309.01      282.58     33.24 o 
   2  18 -15       23.10       19.30     20.13 o 
  -3  19 -15      162.26      131.37     31.06 o 
  -1  19 -15      574.68      635.05     45.87 o 
   1  19 -15      306.79      309.97     34.29 o 
   3  19 -15       57.08       74.51     23.30 o 
  -2  20 -15       62.27       32.52     24.30 o 
   0  20 -15      357.41      379.97     38.85 o 
   2  20 -15      112.13      102.07     25.44 o 
  -1  21 -15      698.96      646.09     49.17 o 
   1  21 -15      338.56      334.88     37.42 o 
  -2  22 -15       81.99       56.78     26.72 o 
   0  22 -15       22.61       19.85     22.59 o 
   2  22 -15      219.49      222.76     33.31 o 
  -1  23 -15      208.76      250.53     36.12 o 
   1  23 -15      177.23      202.96     32.68 o 
   0  24 -15      181.18      165.76     32.53 o 
  -4   0 -14      339.43      300.97     35.06 o 
  -2   0 -14      433.25      438.61     31.68 o 
   0   0 -14     1602.95     1525.94     57.69 o 
   2   0 -14     2839.25     2635.54     87.52 o 
  -5   1 -14        4.64      -16.48     16.48 o 
  -3   1 -14      258.62      265.58     40.36 o 
  -1   1 -14       37.85       56.93     10.57 o 
   1   1 -14      340.25      285.84     14.36 o 
  -4   2 -14       79.38       59.53     17.13 o 
  -2   2 -14      495.69      474.06     25.34 o 
   0   2 -14        0.34       12.55      7.64 o 
   2   2 -14      982.75      876.79     37.32 o 
  -5   3 -14       41.03       55.16     22.14 o 
  -3   3 -14      260.58      234.18     20.68 o 
  -1   3 -14      424.33      385.29     20.42 o 
   1   3 -14     3865.49     3809.51     86.67 o 
  -4   4 -14      454.55      492.35     65.79 o 
  -2   4 -14      316.87      339.14     21.14 o 
   0   4 -14     1800.41     1668.56     44.82 o 
   2   4 -14       74.58       90.25     14.02 o 
  -5   5 -14       19.76       30.65     18.06 o 
  -3   5 -14      132.22       93.32     16.38 o 
  -1   5 -14       30.08       30.91     10.15 o 
   1   5 -14      413.40      374.83     15.97 o 
   3   5 -14      509.06      477.07     28.82 o 
  -4   6 -14      325.19      323.78     26.16 o 
  -2   6 -14        0.93       -4.91     10.28 o 
   0   6 -14     2253.37     2097.32     54.18 o 
   2   6 -14      665.85      644.98     34.49 o 
  -3   7 -14      621.30      612.21     30.19 o 
  -1   7 -14     3413.08     3233.47    124.71 o 
   1   7 -14      195.74      193.91     12.31 o 
   3   7 -14      101.61       79.57     16.16 o 
  -4   8 -14      240.52      211.89     23.02 o 
  -2   8 -14      241.93      199.25     17.57 o 
   0   8 -14        3.38       -0.27      8.14 o 
   2   8 -14      649.85      674.09     36.45 o 
  -3   9 -14      213.23      222.11     29.80 o 
  -1   9 -14     1000.39     1004.05     50.20 o 
   1   9 -14       57.54       67.84     16.07 o 
   3   9 -14       25.87        6.29     13.64 o 
  -4  10 -14        3.56        1.95     17.86 o 
  -2  10 -14      252.60      273.93     29.93 o 
   0  10 -14      948.81      870.03     29.82 o 
   2  10 -14       33.54       44.45     15.53 o 
  -3  11 -14        2.32       40.02     20.16 o 
  -1  11 -14      418.34      436.45     34.15 o 
   1  11 -14      694.10      673.05     37.79 o 
   3  11 -14      121.42       99.03     19.30 o 
  -4  12 -14       74.03       75.95     26.44 o 
  -2  12 -14      826.80      748.73     47.05 o 
   0  12 -14      587.04      548.61     37.79 o 
   2  12 -14        5.66       19.79     15.66 o 
   4  12 -14       61.01       70.32     19.76 o 
  -3  13 -14       46.42       18.76     20.66 o 
  -1  13 -14      356.53      387.60     34.06 o 
   1  13 -14     1184.93     1182.97     55.78 o 
   3  13 -14      622.95      575.74     39.18 o 
  -4  14 -14       21.22       47.28     24.91 o 
  -2  14 -14      299.02      340.63     33.86 o 
   0  14 -14      450.69      435.57     35.32 o 
   2  14 -14       86.17      105.73     20.53 o 
   4  14 -14       15.11       15.55     18.25 o 
  -3  15 -14      182.81      220.87     31.57 o 
  -1  15 -14       30.22       35.20     18.62 o 
   1  15 -14      601.73      604.90     39.54 o 
   3  15 -14      428.28      414.86     33.47 o 
  -2  16 -14        9.95        8.56     19.36 o 
   0  16 -14      978.64      959.21     52.51 o 
   2  16 -14      507.68      486.51     36.20 o 
   4  16 -14      236.75      278.13     31.32 o 
  -3  17 -14       25.13       25.77     22.87 o 
  -1  17 -14      380.92      433.14     37.86 o 
   1  17 -14      443.12      489.73     38.43 o 
   3  17 -14       48.84       41.36     21.24 o 
  -2  18 -14       84.82       96.63     25.29 o 
   0  18 -14      184.53      193.90     28.64 o 
   2  18 -14      261.95      258.83     30.46 o 
  -3  19 -14       81.82       81.43     27.52 o 
  -1  19 -14       16.39       11.73     17.97 o 
   1  19 -14      134.60      158.49     26.53 o 
   3  19 -14      150.32      124.36     25.62 o 
  -2  20 -14       19.52      -18.92     20.08 o 
   0  20 -14      613.36      700.13     47.81 o 
   2  20 -14      303.06      292.79     34.07 o 
  -1  21 -14      340.13      343.83     38.04 o 
   1  21 -14       87.05       90.89     25.10 o 
   3  21 -14       74.69      119.63     27.00 o 
  -2  22 -14       12.14       29.37     23.59 o 
   0  22 -14      513.51      556.24     44.17 o 
   2  22 -14      143.27      114.15     27.14 o 
  -1  23 -14       81.74       98.67     25.84 o 
   1  23 -14      100.61      115.95     28.30 o 
   0  24 -14      133.71      139.61     30.62 o 
  -5   1 -13       50.30       50.59     18.68 o 
  -3   1 -13     1618.12     1628.58     51.62 o 
  -1   1 -13      376.81      343.12     28.42 o 
   1   1 -13      509.48      525.45     17.99 o 
  -4   2 -13      258.26      204.91     21.67 o 
  -2   2 -13      583.63      537.70     52.26 o 
   0   2 -13     2109.59     2076.37     52.02 o 
   2   2 -13     5399.33     5178.01    170.58 o 
  -5   3 -13       42.14       -0.36     17.26 o 
  -3   3 -13      183.56      189.03     18.54 o 
  -1   3 -13      524.76      532.34     23.07 o 
   1   3 -13      424.27      420.79     24.23 o 
  -4   4 -13       66.95      106.00     18.16 o 
  -2   4 -13      255.64      234.35     18.17 o 
   0   4 -13     1519.87     1504.34     41.28 o 
   2   4 -13     1153.63     1095.71     44.82 o 
  -5   5 -13      267.18      305.05     27.35 o 
  -3   5 -13      110.63       91.26     15.87 o 
  -1   5 -13       45.00       30.88      9.50 o 
   1   5 -13      339.00      286.92     13.32 o 
   3   5 -13     1043.53     1097.43     45.49 o 
  -4   6 -13      174.69      133.89     18.37 o 
  -2   6 -13      512.33      528.82     25.08 o 
   0   6 -13      135.16      148.23     23.85 o 
   2   6 -13      326.59      335.81     25.80 o 
  -5   7 -13       49.21       30.16     18.08 o 
  -3   7 -13      567.39      669.12     31.24 o 
  -1   7 -13      276.87      271.40     26.31 o 
   1   7 -13      262.44      262.05     12.98 o 
   3   7 -13      491.20      488.88     30.48 o 
  -4   8 -13        2.07        2.90     14.75 o 
  -2   8 -13      225.81      217.46     26.26 o 
   0   8 -13     1994.18     1970.21     50.98 o 
   2   8 -13       20.85       48.66     14.61 o 
  -5   9 -13        4.30       -3.49     16.17 o 
  -3   9 -13      156.57      108.62     24.41 o 
  -1   9 -13     1680.34     1516.98     66.39 o 
   1   9 -13     1026.83      955.00     27.49 o 
   3   9 -13       74.40       85.95     17.01 o 
  -4  10 -13      119.64       69.54     25.18 o 
  -2  10 -13      546.29      521.03     38.50 o 
   0  10 -13     1602.66     1494.08     62.59 o 
   2  10 -13      509.60      429.47     30.92 o 
   4  10 -13       71.60       92.42     18.60 o 
  -3  11 -13      194.38      208.85     27.29 o 
  -1  11 -13     4307.70     4255.13    149.40 o 
   1  11 -13     2127.91     1991.16     50.73 o 
   3  11 -13      406.48      384.40     30.10 o 
  -4  12 -13       26.02       56.25     23.83 o 
  -2  12 -13      316.16      286.01     30.33 o 
   0  12 -13      282.38      252.34     26.54 o 
   2  12 -13      427.49      433.71     32.20 o 
   4  12 -13      293.73      283.61     28.63 o 
  -3  13 -13      193.25      186.96     28.85 o 
  -1  13 -13     1188.31     1119.96     55.42 o 
   1  13 -13     1563.78     1481.19     66.06 o 
   3  13 -13       30.22       31.19     16.40 o 
  -4  14 -13      195.63      173.62     32.10 o 
  -2  14 -13      165.76      195.28     27.06 o 
   0  14 -13      298.70      292.17     29.40 o 
   2  14 -13      566.40      535.51     37.44 o 
   4  14 -13      167.59      182.24     26.16 o 
  -3  15 -13       40.65       23.03     21.83 o 
  -1  15 -13      227.56      189.55     26.15 o 
   1  15 -13      901.92      876.56     48.75 o 
   3  15 -13      175.59      216.85     26.85 o 
  -4  16 -13       15.09       46.44     25.29 o 
  -2  16 -13       16.00       24.43     17.36 o 
   0  16 -13     1339.60     1352.35     63.25 o 
   2  16 -13      187.29      186.69     25.84 o 
   4  16 -13      138.07      130.48     25.29 o 
  -3  17 -13       38.88       54.51     23.87 o 
  -1  17 -13     1181.85     1189.03     60.55 o 
   1  17 -13      864.78      823.35     48.38 o 
   3  17 -13      152.72      146.29     24.89 o 
  -2  18 -13       21.01       29.80     20.92 o 
   0  18 -13      735.22      763.88     47.77 o 
   2  18 -13        8.31       23.89     18.28 o 
   4  18 -13       11.19       13.03     20.75 o 
  -3  19 -13       11.35       42.90     24.29 o 
  -1  19 -13      106.68       59.79     23.10 o 
   1  19 -13      621.71      605.14     42.10 o 
   3  19 -13       96.02      127.30     25.56 o 
  -2  20 -13      209.59      222.83     32.95 o 
   0  20 -13      548.48      589.47     44.16 o 
   2  20 -13      152.89      165.86     27.13 o 
  -3  21 -13       39.53       20.01     25.08 o 
  -1  21 -13       92.49      127.13     27.15 o 
   1  21 -13       33.95       33.55     21.06 o 
   3  21 -13      362.50      386.88     39.03 o 
  -2  22 -13       58.03        9.12     23.57 o 
   0  22 -13      161.14      138.13     28.40 o 
   2  22 -13      189.43      191.67     30.33 o 
  -1  23 -13       29.90       25.03     23.14 o 
   1  23 -13      109.35      105.39     27.85 o 
  -2  24 -13      130.81      103.93     29.01 o 
   0  24 -13       64.22      100.40     27.72 o 
   2  24 -13      321.24      340.58     39.38 o 
  -1  25 -13       91.58       93.44     29.48 o 
   1  25 -13       13.41        4.70     21.90 o 
   0  26 -13       52.19       68.93     27.00 o 
  -4   0 -12      471.01      464.09     41.64 o 
  -2   0 -12     2394.49     2328.48     88.04 o 
   0   0 -12     1284.61     1262.95     48.49 o 
   2   0 -12     1521.30     1491.94     50.45 o 
  -5   1 -12        8.73       31.53     20.46 o 
  -3   1 -12      295.99      258.63     20.39 o 
  -1   1 -12     1314.00     1309.24     72.59 o 
   1   1 -12     2230.67     2117.57     52.16 o 
  -4   2 -12       36.44       20.31     14.47 o 
  -2   2 -12      392.79      376.72     22.10 o 
   0   2 -12     1652.02     1855.23     46.83 o 
   2   2 -12     1015.73      981.87     38.15 o 
  -5   3 -12        8.09       -7.08     15.85 o 
  -3   3 -12      247.16      244.53     22.24 o 
  -1   3 -12     1497.50     1425.45     40.41 o 
   1   3 -12     2349.97     2189.87     52.89 o 
   3   3 -12     2531.40     2477.21     84.64 o 
  -4   4 -12      135.72      161.45     20.79 o 
  -2   4 -12     2254.41     2327.77     62.25 o 
   0   4 -12      944.12      929.54     27.72 o 
   2   4 -12      544.09      492.55     26.84 o 
  -5   5 -12       42.98       46.05     18.38 o 
  -3   5 -12      513.75      477.48     27.20 o 
  -1   5 -12      784.99      760.24     27.02 o 
   1   5 -12      118.38      115.87      8.28 o 
   3   5 -12      256.09      249.88     21.85 o 
  -4   6 -12      204.90      215.04     20.54 o 
  -2   6 -12     1336.38     1280.15     58.83 o 
   0   6 -12      452.73      490.54     20.14 o 
   2   6 -12      580.21      540.37     29.24 o 
  -5   7 -12        8.54      -13.17     15.61 o 
  -3   7 -12      545.81      456.87     35.29 o 
  -1   7 -12       37.99       21.61     13.87 o 
   1   7 -12     3155.59     3181.89     60.55 o 
   3   7 -12        8.74        5.43     12.50 o 
  -4   8 -12       78.85       95.05     24.77 o 
  -2   8 -12      371.77      332.82     29.59 o 
   0   8 -12      727.78      709.39     37.10 o 
   2   8 -12     1134.83     1108.71     47.72 o 
   4   8 -12      212.98      204.72     22.28 o 
  -5   9 -12       33.02       23.85     18.02 o 
  -3   9 -12      172.49      172.89     25.12 o 
  -1   9 -12      213.60      183.35     22.62 o 
   1   9 -12      931.12      877.41     22.70 o 
   3   9 -12       29.03       20.27     14.43 o 
  -4  10 -12       42.36       10.09     21.00 o 
  -2  10 -12      673.25      681.70     41.06 o 
   0  10 -12      575.70      524.22     32.50 o 
   2  10 -12     1551.39     1462.96     60.13 o 
   4  10 -12        8.80        8.40     14.84 o 
  -5  11 -12       24.43       48.13     27.31 o 
  -3  11 -12       23.09       -2.63     16.10 o 
  -1  11 -12      348.87      373.48     28.96 o 
   1  11 -12      856.67      850.36     28.15 o 
   3  11 -12       17.51       28.35     15.52 o 
  -4  12 -12       62.54       88.03     25.52 o 
  -2  12 -12      736.44      768.65     45.02 o 
   0  12 -12     1757.83     1701.22     69.98 o 
   2  12 -12     2265.58     2144.21     82.42 o 
   4  12 -12      162.56      126.93     22.15 o 
  -3  13 -12      663.45      655.14     44.97 o 
  -1  13 -12      194.83      201.54     25.56 o 
   1  13 -12       91.18      116.24     20.19 o 
   3  13 -12      783.56      734.19     40.46 o 
  -4  14 -12        2.52       11.69     22.40 o 
  -2  14 -12       58.67       50.99     18.23 o 
   0  14 -12     2075.57     1980.78     79.87 o 
   2  14 -12      130.96      116.26     21.51 o 
   4  14 -12       58.19       85.73     21.45 o 
  -3  15 -12      418.91      339.30     36.28 o 
  -1  15 -12      697.82      694.84     42.86 o 
   1  15 -12      266.60      269.56     28.29 o 
   3  15 -12      158.96      145.84     23.97 o 
  -4  16 -12       39.02       55.39     25.68 o 
  -2  16 -12       38.53       20.57     17.97 o 
   0  16 -12       18.88       11.25     16.98 o 
   2  16 -12      701.56      646.45     41.11 o 
   4  16 -12      141.66      157.99     25.40 o 
  -3  17 -12        6.88       18.74     21.47 o 
  -1  17 -12      149.36      177.01     26.44 o 
   1  17 -12      604.67      605.17     40.37 o 
   3  17 -12       19.67       24.65     18.15 o 
  -4  18 -12       16.26       36.07     25.66 o 
  -2  18 -12       49.38       41.31     20.76 o 
   0  18 -12     1283.25     1335.29     63.72 o 
   2  18 -12      223.82      210.44     27.95 o 
   4  18 -12      116.22      121.86     24.79 o 
  -3  19 -12       48.69      106.68     27.15 o 
  -1  19 -12      112.39       98.42     24.13 o 
   1  19 -12      472.05      416.66     36.83 o 
   3  19 -12      206.48      157.06     26.59 o 
  -2  20 -12      102.75       98.39     25.38 o 
   0  20 -12       68.59       88.79     23.72 o 
   2  20 -12      232.71      258.57     31.01 o 
  -3  21 -12       25.83       38.58     25.22 o 
  -1  21 -12      136.69      150.82     28.04 o 
   1  21 -12      923.40      963.93     55.27 o 
   3  21 -12       92.40      111.36     25.50 o 
  -2  22 -12      187.89      188.23     31.63 o 
   0  22 -12      108.37       82.67     25.08 o 
   2  22 -12       10.50        6.95     20.83 o 
  -1  23 -12       22.11       56.60     24.46 o 
   1  23 -12       20.63        3.96     20.92 o 
   3  23 -12       76.70       53.68     23.77 o 
  -2  24 -12      361.03      355.64     41.12 o 
   0  24 -12      109.34       76.07     26.72 o 
   2  24 -12       37.08       76.88     25.88 o 
  -1  25 -12      143.25      101.28     28.78 o 
   1  25 -12       48.09       34.67     23.47 o 
   0  26 -12       47.78       91.94     27.84 o 
  -5   1 -11       95.96      120.11     20.29 o 
  -3   1 -11      582.47      586.63     52.14 o 
  -1   1 -11      287.15      363.83     18.12 o 
   1   1 -11      426.53      381.66     14.20 o 
   3   1 -11      480.26      431.28     22.15 o 
  -4   2 -11      319.73      285.51     22.41 o 
  -2   2 -11      213.67      239.44     16.47 o 
   0   2 -11      104.55      109.32      9.38 o 
   2   2 -11      212.49      181.26     14.31 o 
  -5   3 -11       74.90       78.60     18.12 o 
  -3   3 -11      642.44      647.97     29.19 o 
  -1   3 -11      471.67      444.18     19.16 o 
   1   3 -11     1148.81     1141.57     25.00 o 
   3   3 -11     2041.19     2004.12     69.80 o 
  -4   4 -11       97.33      108.55     17.35 o 
  -2   4 -11      489.03      528.83     24.26 o 
   0   4 -11     1360.81     1346.59     36.09 o 
   2   4 -11     1005.61     1002.56     40.04 o 
  -5   5 -11       39.59       50.45     17.58 o 
  -3   5 -11      861.19      874.72     34.27 o 
  -1   5 -11      539.00      585.45     22.81 o 
   1   5 -11     1318.24     1152.80     30.49 o 
   3   5 -11       97.62       98.51     14.64 o 
  -4   6 -11       60.40       35.57     13.78 o 
  -2   6 -11     1002.16     1049.08     48.20 o 
   0   6 -11      705.70      704.81     30.72 o 
   2   6 -11     1402.77     1449.78     55.60 o 
   4   6 -11      541.96      553.19     32.09 o 
  -5   7 -11        6.14       13.86     16.28 o 
  -3   7 -11      286.06      280.93     29.05 o 
  -1   7 -11     2797.55     2735.99     99.64 o 
   1   7 -11      710.60      615.21     16.24 o 
   3   7 -11      144.17      123.01     17.54 o 
  -4   8 -11      346.83      356.30     35.53 o 
  -2   8 -11       94.21       67.69     18.37 o 
   0   8 -11      251.38      228.08     21.36 o 
   2   8 -11     1150.56     1086.19     47.26 o 
   4   8 -11      397.12      440.62     30.77 o 
  -5   9 -11      112.87      145.26     30.53 o 
  -3   9 -11      176.94      171.80     25.41 o 
  -1   9 -11      255.06      278.35     25.51 o 
   1   9 -11      420.45      415.14     19.98 o 
   3   9 -11       32.40       17.04     14.32 o 
  -4  10 -11      136.35      126.35     27.02 o 
  -2  10 -11      297.60      278.85     27.97 o 
   0  10 -11      807.67      708.98     38.28 o 
   2  10 -11      874.78      866.97     42.89 o 
   4  10 -11        8.58       -1.62     14.51 o 
  -5  11 -11       53.53       16.64     26.32 o 
  -3  11 -11       22.65        9.03     15.75 o 
  -1  11 -11      209.85      212.98     22.97 o 
   1  11 -11      681.38      648.44     23.29 o 
   3  11 -11      804.37      747.52     39.74 o 
  -4  12 -11       14.12       22.37     21.47 o 
  -2  12 -11      190.53      158.51     23.47 o 
   0  12 -11      570.85      565.60     35.04 o 
   2  12 -11      207.15      232.42     23.81 o 
   4  12 -11       22.33       35.10     17.96 o 
  -5  13 -11       51.13       65.14     27.55 o 
  -3  13 -11       10.65       23.24     16.93 o 
  -1  13 -11     1159.71     1042.37     52.04 o 
   1  13 -11      472.56      463.34     18.80 o 
   3  13 -11      408.57      440.20     32.80 o 
   5  13 -11       21.04       15.09     19.10 o 
  -4  14 -11        3.70       -2.41     20.88 o 
  -2  14 -11      988.59      851.89     47.50 o 
   0  14 -11     4051.31     4171.37    143.15 o 
   2  14 -11      167.89      205.18     24.11 o 
   4  14 -11      395.50      398.18     33.21 o 
  -3  15 -11       17.00        4.80     19.13 o 
  -1  15 -11      483.54      493.54     36.30 o 
   1  15 -11      565.63      566.98     37.40 o 
   3  15 -11      301.17      327.34     30.01 o 
  -4  16 -11       38.18       51.12     25.00 o 
  -2  16 -11      295.45      302.72     31.67 o 
   0  16 -11      463.72      457.97     36.56 o 
   2  16 -11      147.54      168.92     23.90 o 
   4  16 -11        7.77       -3.11     17.47 o 
  -3  17 -11       70.51       61.52     22.79 o 
  -1  17 -11      409.70      383.11     35.01 o 
   1  17 -11      540.19      532.57     37.44 o 
   3  17 -11      276.46      259.11     29.36 o 
  -4  18 -11       98.82       77.37     28.59 o 
  -2  18 -11      107.03       82.25     22.07 o 
   0  18 -11      534.42      528.20     39.76 o 
   2  18 -11      408.14      395.61     35.37 o 
   4  18 -11      164.48      160.15     27.73 o 
  -3  19 -11       72.70       89.70     25.31 o 
  -1  19 -11      465.59      456.20     38.33 o 
   1  19 -11      175.50      184.43     25.48 o 
   3  19 -11       83.87       67.61     22.84 o 
  -2  20 -11       43.33       69.36     23.17 o 
   0  20 -11      120.69      201.89     28.69 o 
   2  20 -11      881.48      908.90     51.91 o 
   4  20 -11       50.84       39.29     21.77 o 
  -3  21 -11      113.20      141.17     29.50 o 
  -1  21 -11      235.07      224.53     31.63 o 
   1  21 -11      478.25      467.60     39.80 o 
   3  21 -11       68.14       73.61     23.27 o 
  -2  22 -11       37.44       52.46     23.15 o 
   0  22 -11      173.85      184.47     29.26 o 
   2  22 -11       76.44       98.86     25.13 o 
  -3  23 -11      146.16      181.46     34.18 o 
  -1  23 -11      877.09      817.50     53.30 o 
   1  23 -11      547.00      498.56     42.09 o 
   3  23 -11      230.87      265.73     34.73 o 
  -2  24 -11      199.10      234.96     35.03 o 
   0  24 -11       52.12       31.50     22.56 o 
   2  24 -11       99.91      107.75     26.91 o 
  -1  25 -11      228.63      191.16     33.37 o 
   1  25 -11       31.56       -8.82     20.04 o 
   0  26 -11       33.69       -1.46     22.52 o 
   2  26 -11       49.65       30.00     24.46 o 
  -1  27 -11       29.81       27.04     25.44 o 
   1  27 -11      132.26      160.97     32.05 o 
  -4   0 -10      503.79      470.13     39.02 o 
  -2   0 -10     5274.28     5283.35    180.34 o 
   0   0 -10        5.12        3.99      6.40 o 
   2   0 -10      908.12      869.93     31.46 o 
  -5   1 -10       99.22      113.66     35.61 o 
  -3   1 -10      255.60      255.44     19.40 o 
  -1   1 -10     1367.97     1437.72     39.30 o 
   1   1 -10      276.78      251.18     10.70 o 
   3   1 -10     3163.93     3012.20     69.30 o 
  -4   2 -10       26.42       15.46     13.60 o 
  -2   2 -10      223.82      244.16     16.26 o 
   0   2 -10     1134.50     1144.94     25.23 o 
   2   2 -10      467.05      447.12     22.40 o 
  -5   3 -10      110.08      131.52     27.58 o 
  -3   3 -10      723.35      743.89     38.32 o 
  -1   3 -10     2391.43     2352.06     59.32 o 
   1   3 -10       97.28       95.07      6.82 o 
   3   3 -10       92.72       66.67     11.91 o 
  -4   4 -10       29.85       10.79     12.56 o 
  -2   4 -10      810.34      737.54     39.94 o 
   0   4 -10     2920.94     3048.46     71.27 o 
   2   4 -10     1846.16     1857.52     66.52 o 
   4   4 -10       29.05       37.37     12.48 o 
  -5   5 -10       38.87       33.15     16.40 o 
  -3   5 -10       32.05       16.60     16.84 o 
  -1   5 -10      580.24      529.53     30.09 o 
   1   5 -10      257.72      262.20      9.96 o 
   3   5 -10      183.99      191.06     17.91 o 
  -4   6 -10       57.89       42.76     21.49 o 
  -2   6 -10      235.96      219.41     22.37 o 
   0   6 -10     3813.79     3908.77    134.08 o 
   2   6 -10     1079.40      985.16     41.40 o 
   4   6 -10       17.89        1.96     12.54 o 
  -5   7 -10       24.86       47.50     16.95 o 
  -3   7 -10       94.26       65.88     19.25 o 
  -1   7 -10      147.94      146.93     18.10 o 
   1   7 -10      897.64      948.44     21.22 o 
   3   7 -10      449.98      380.91     26.75 o 
  -4   8 -10      108.52      119.21     24.12 o 
  -2   8 -10      991.20     1003.91     46.98 o 
   0   8 -10      818.86      839.74     38.98 o 
   2   8 -10      520.50      470.51     28.45 o 
   4   8 -10       28.37       11.16     14.13 o 
  -5   9 -10       52.41       59.50     23.88 o 
  -3   9 -10      798.77      770.44     45.11 o 
  -1   9 -10      414.96      316.21     27.92 o 
   1   9 -10      279.77      269.02     14.57 o 
   3   9 -10      431.48      442.56     30.08 o 
  -4  10 -10      265.50      214.26     29.83 o 
  -2  10 -10     2272.91     2202.73     85.26 o 
   0  10 -10       45.35       58.45      8.90 o 
   2  10 -10       81.09       68.27     15.58 o 
   4  10 -10      214.70      213.49     24.30 o 
  -5  11 -10        5.87       42.06     25.11 o 
  -3  11 -10      390.93      323.43     31.94 o 
  -1  11 -10       37.51       49.44     15.38 o 
   1  11 -10     1209.98     1204.71     33.77 o 
   3  11 -10      149.18      125.73     18.83 o 
   5  11 -10       43.33       31.16     19.69 o 
  -4  12 -10      212.82      212.09     30.14 o 
  -2  12 -10      346.70      310.35     28.77 o 
   0  12 -10      703.36      629.19     34.18 o 
   2  12 -10      865.08      813.73     41.80 o 
   4  12 -10      634.32      560.76     37.95 o 
  -5  13 -10       33.34       60.37     26.45 o 
  -3  13 -10       52.79       55.89     20.14 o 
  -1  13 -10     1740.89     1688.94     69.62 o 
   1  13 -10      571.12      533.31     19.77 o 
   3  13 -10      110.55      127.77     20.41 o 
   5  13 -10       69.53       81.40     21.74 o 
  -4  14 -10       24.24       16.25     21.19 o 
  -2  14 -10      256.13      259.47     28.45 o 
   0  14 -10      326.14      332.52     17.53 o 
   2  14 -10      211.64      211.54     24.02 o 
   4  14 -10       39.18       36.02     18.86 o 
  -3  15 -10       75.30       52.39     21.33 o 
  -1  15 -10      880.17      893.41     47.24 o 
   1  15 -10     1510.74     1466.54     65.46 o 
   3  15 -10      362.13      327.61     31.08 o 
   5  15 -10        5.54       -2.47     20.33 o 
  -4  16 -10       78.74       56.85     24.74 o 
  -2  16 -10      554.34      473.03     37.72 o 
   0  16 -10      291.98      261.65     28.78 o 
   2  16 -10      340.40      332.19     30.45 o 
   4  16 -10      112.74       95.16     22.32 o 
  -3  17 -10       76.22       76.47     22.69 o 
  -1  17 -10       97.98      100.69     21.61 o 
   1  17 -10      224.28      247.20     27.64 o 
   3  17 -10       59.17       41.54     18.56 o 
  -4  18 -10      158.22      188.72     32.55 o 
  -2  18 -10      328.70      304.17     31.54 o 
   0  18 -10      457.20      412.87     34.39 o 
   2  18 -10       52.25       45.57     19.29 o 
   4  18 -10       13.02       15.03     20.35 o 
  -3  19 -10      284.95      253.68     33.61 o 
  -1  19 -10      360.20      341.74     33.88 o 
   1  19 -10      614.46      590.38     41.03 o 
   3  19 -10      180.89      181.55     27.15 o 
  -4  20 -10       76.63       81.94     29.33 o 
  -2  20 -10      263.19      251.50     32.36 o 
   0  20 -10      259.84      260.44     31.37 o 
   2  20 -10       54.54       45.09     21.00 o 
   4  20 -10        1.08       18.24     20.04 o 
  -3  21 -10      274.45      274.26     35.48 o 
  -1  21 -10      202.12      224.24     29.46 o 
   1  21 -10     1021.62      935.62     55.09 o 
   3  21 -10      211.07      231.32     30.67 o 
  -2  22 -10      226.80      296.57     34.91 o 
   0  22 -10      356.63      456.31     40.87 o 
   2  22 -10     1292.85     1376.90     66.78 o 
  -3  23 -10       30.83       32.38     26.40 o 
  -1  23 -10       58.78       65.04     24.66 o 
   1  23 -10       52.20       81.06     24.07 o 
   3  23 -10       24.58       33.51     21.84 o 
  -2  24 -10       16.97       26.67     24.50 o 
   0  24 -10      355.53      426.53     40.98 o 
   2  24 -10      332.20      311.12     37.54 o 
  -1  25 -10      266.54      246.97     33.68 o 
   1  25 -10      179.80      165.18     29.73 o 
  -2  26 -10       18.25       25.21     25.53 o 
   0  26 -10      242.59      307.43     37.18 o 
   2  26 -10       58.30       90.03     26.98 o 
  -1  27 -10      112.97       83.30     29.81 o 
   1  27 -10      135.98      175.62     31.91 o 
   0  28 -10       79.64      104.40     30.23 o 
  -5   1  -9       52.18       13.40     15.34 o 
  -3   1  -9      638.02      647.94     27.95 o 
  -1   1  -9     3083.08     3071.69     51.62 o 
   1   1  -9      529.64      558.74     17.73 o 
   3   1  -9      550.21      528.85     16.19 o 
  -4   2  -9      193.05      191.48     32.62 o 
  -2   2  -9      646.36      654.12     24.66 o 
   0   2  -9      143.67      130.69      6.78 o 
   2   2  -9      860.04      776.65     31.36 o 
   4   2  -9      913.55      909.01     37.68 o 
  -5   3  -9       29.04       38.09     21.15 o 
  -3   3  -9        8.61       19.64     11.86 o 
  -1   3  -9      786.34      850.99     21.56 o 
   1   3  -9     2416.69     2535.61     73.17 o 
   3   3  -9      133.09      132.65     13.82 o 
  -4   4  -9      277.74      281.33     21.63 o 
  -2   4  -9     1576.58     1506.38     60.16 o 
   0   4  -9      561.38      502.60     12.90 o 
   2   4  -9     1159.14     1102.82     43.10 o 
   4   4  -9      296.58      329.14     23.72 o 
  -5   5  -9      156.93      160.43     20.04 o 
  -3   5  -9      893.87      908.34     46.14 o 
  -1   5  -9     1548.10     1504.96     39.65 o 
   1   5  -9     5314.86     5630.75    102.63 o 
   3   5  -9      955.84      971.31     40.87 o 
  -4   6  -9       41.01       63.89     21.25 o 
  -2   6  -9      761.36      767.59     39.59 o 
   0   6  -9     1593.40     1592.72     41.17 o 
   2   6  -9       93.93       87.61     13.03 o 
   4   6  -9      238.12      248.20     22.16 o 
  -5   7  -9       75.90      106.61     26.29 o 
  -3   7  -9       11.90        3.61     13.81 o 
  -1   7  -9     1577.98     1610.84     62.32 o 
   1   7  -9     5896.05     6102.60    111.25 o 
   3   7  -9      274.71      276.90     22.50 o 
  -4   8  -9       82.04       77.65     21.25 o 
  -2   8  -9     1850.02     1839.43     72.45 o 
   0   8  -9      631.03      609.57     39.41 o 
   2   8  -9       71.13       73.56     14.12 o 
   4   8  -9      113.15      125.56     18.93 o 
  -5   9  -9       10.59        9.69     21.33 o 
  -3   9  -9      487.33      460.53     35.55 o 
  -1   9  -9      279.50      343.57     26.59 o 
   1   9  -9      643.94      625.05     20.29 o 
   3   9  -9      191.77      195.92     20.88 o 
   5   9  -9      110.57      140.91     22.48 o 
  -4  10  -9       13.42       15.43     19.68 o 
  -2  10  -9     1026.66      969.66     47.52 o 
   0  10  -9      614.85      652.36     22.12 o 
   2  10  -9       37.77       39.01     13.78 o 
   4  10  -9       16.63       11.08     15.27 o 
  -5  11  -9       31.16       12.08     22.94 o 
  -3  11  -9       93.08      111.31     21.37 o 
  -1  11  -9      154.03      134.50     19.14 o 
   1  11  -9      174.69      158.78     10.25 o 
   3  11  -9      956.00      875.28     43.35 o 
   5  11  -9      417.36      414.95     34.42 o 
  -4  12  -9       11.74       45.12     21.33 o 
  -2  12  -9      665.73      675.83     40.28 o 
   0  12  -9      240.03      225.31     13.26 o 
   2  12  -9      216.01      238.20     23.46 o 
   4  12  -9       88.78       58.46     19.18 o 
  -5  13  -9       29.71       26.64     24.28 o 
  -3  13  -9      489.41      521.59     37.80 o 
  -1  13  -9      398.36      371.94     30.67 o 
   1  13  -9      748.85      744.20     23.21 o 
   3  13  -9     1023.61      903.62     45.78 o 
   5  13  -9      242.77      246.49     28.91 o 
  -4  14  -9        4.04        6.14     19.67 o 
  -2  14  -9      431.67      460.28     34.28 o 
   0  14  -9     1193.06     1106.89     32.86 o 
   2  14  -9     1207.69     1182.27     53.54 o 
   4  14  -9      152.49      149.18     24.08 o 
  -5  15  -9       65.62       56.72     26.01 o 
  -3  15  -9      197.61      169.88     26.18 o 
  -1  15  -9      512.49      520.99     33.31 o 
   1  15  -9     1352.38     1279.60     35.02 o 
   3  15  -9       89.39       87.17     19.71 o 
   5  15  -9      101.71      115.70     25.48 o 
  -4  16  -9      221.51      258.42     33.31 o 
  -2  16  -9      293.16      291.13     30.08 o 
   0  16  -9     2003.93     2021.61     52.49 o 
   2  16  -9      450.23      460.00     34.30 o 
   4  16  -9       55.18       65.58     20.31 o 
  -3  17  -9      328.37      319.74     34.16 o 
  -1  17  -9      176.44      143.51     23.30 o 
   1  17  -9      943.47      976.52     49.36 o 
   3  17  -9       89.17       76.62     20.29 o 
  -4  18  -9        2.25       -0.27     23.29 o 
  -2  18  -9      463.27      461.34     34.53 o 
   0  18  -9     1737.99     1609.01     71.29 o 
   2  18  -9       33.99       27.20     16.56 o 
   4  18  -9      225.91      260.56     31.64 o 
  -3  19  -9      184.63      136.09     27.26 o 
  -1  19  -9      101.03       87.03     20.27 o 
   1  19  -9      112.02       83.35     21.78 o 
   3  19  -9       48.04       31.74     19.06 o 
  -4  20  -9        3.06      -16.67     22.05 o 
  -2  20  -9      401.58      342.88     35.08 o 
   0  20  -9      621.52      565.14     41.87 o 
   2  20  -9       58.22       42.61     21.12 o 
   4  20  -9      171.68      185.60     29.12 o 
  -3  21  -9      229.41      231.16     32.65 o 
  -1  21  -9      203.24      199.49     28.51 o 
   1  21  -9      297.75      271.83     31.04 o 
   3  21  -9       67.72       71.96     22.80 o 
  -2  22  -9      435.07      417.47     39.48 o 
   0  22  -9       66.16       62.10     22.94 o 
   2  22  -9      146.69      129.53     27.16 o 
  -3  23  -9       27.47       31.35     24.26 o 
  -1  23  -9       41.22       43.13     22.29 o 
   1  23  -9      969.72      968.08     56.48 o 
   3  23  -9      222.54      263.87     32.76 o 
  -2  24  -9       40.82       14.71     22.08 o 
   0  24  -9      151.91      161.50     28.66 o 
   2  24  -9       31.57       40.16     22.62 o 
  -1  25  -9       81.19       94.60     26.07 o 
   1  25  -9      102.30      101.73     26.49 o 
   3  25  -9       11.96       16.53     22.09 o 
  -2  26  -9       63.28       83.08     27.71 o 
   0  26  -9      306.11      340.34     38.05 o 
   2  26  -9      166.55      164.69     30.77 o 
  -1  27  -9       21.93       37.18     25.48 o 
   1  27  -9      265.57      321.71     39.17 o 
   0  28  -9      114.18       83.18     29.19 o 
  -6   0  -8       21.45       47.57     26.74 o 
  -4   0  -8      353.47      357.88     33.19 o 
  -2   0  -8     3518.80     3319.43    112.57 o 
   0   0  -8     7029.94     7917.72    172.74 o 
   2   0  -8     9344.65     8947.45    288.86 o 
   4   0  -8      788.48      759.59     32.82 o 
  -5   1  -8        7.27       18.77     15.25 o 
  -3   1  -8      477.43      489.56     22.51 o 
  -1   1  -8     7506.15     8067.17    126.00 o 
   1   1  -8     3215.97     3147.01     50.13 o 
   3   1  -8     1239.08     1144.66     29.37 o 
  -6   2  -8        3.13       -1.87     16.03 o 
  -4   2  -8       53.39       62.50     14.49 o 
  -2   2  -8      152.98      150.16     12.66 o 
   0   2  -8     6727.87     7246.24    114.14 o 
   2   2  -8     2026.61     2049.07     67.61 o 
   4   2  -8       69.15       64.43     12.75 o 
  -5   3  -8       49.64       31.49     15.42 o 
  -3   3  -8      581.59      473.07     34.98 o 
  -1   3  -8     1625.07     1554.67     40.58 o 
   1   3  -8      122.41      136.36      7.39 o 
   3   3  -8      225.68      204.28     17.48 o 
  -6   4  -8        1.50       31.40     39.07 o 
  -4   4  -8       36.98        6.75     17.11 o 
  -2   4  -8      165.54      161.59     18.96 o 
   0   4  -8     1460.71     1521.15     26.87 o 
   2   4  -8     2333.49     2416.86     81.82 o 
   4   4  -8      656.54      645.73     33.40 o 
  -5   5  -8      154.60      144.64     37.28 o 
  -3   5  -8      134.72      140.24     20.04 o 
  -1   5  -8      215.27      225.49     16.09 o 
   1   5  -8      943.80     1057.81     19.51 o 
   3   5  -8       69.68       75.34     12.90 o 
  -4   6  -8      283.04      279.90     29.64 o 
  -2   6  -8     1652.21     1531.78     60.59 o 
   0   6  -8     3693.01     3755.18     69.71 o 
   2   6  -8     4079.19     4246.36    140.60 o 
   4   6  -8       91.64       92.30     16.54 o 
  -5   7  -8       44.97       43.35     22.22 o 
  -3   7  -8      279.36      281.81     27.48 o 
  -1   7  -8      740.96      720.74     20.41 o 
   1   7  -8      549.97      526.84     18.53 o 
   3   7  -8      125.06      109.58     15.96 o 
   5   7  -8       19.13       30.62     15.07 o 
  -4   8  -8        9.75       23.40     18.07 o 
  -2   8  -8      343.73      322.55     25.42 o 
   0   8  -8     3074.34     3167.42     60.41 o 
   2   8  -8     1087.91     1135.65     46.53 o 
   4   8  -8      135.05      145.67     18.90 o 
  -5   9  -8       61.42       66.56     23.38 o 
  -3   9  -8      216.50      214.70     24.93 o 
  -1   9  -8     3155.92     2884.62    206.34 o 
   1   9  -8     1889.11     1924.22     47.72 o 
   3   9  -8      193.69      227.66     21.38 o 
   5   9  -8       45.12       40.47     17.83 o 
  -4  10  -8      218.09      199.62     27.69 o 
  -2  10  -8      202.01      195.64     21.84 o 
   0  10  -8     2248.92     2236.86     55.53 o 
   2  10  -8        8.07      -11.36     11.36 o 
   4  10  -8      377.23      395.10     29.72 o 
  -5  11  -8       26.53       40.77     24.52 o 
  -3  11  -8       18.46       17.77     16.99 o 
  -1  11  -8     1014.58      992.82     53.90 o 
   1  11  -8      270.52      248.60     12.25 o 
   3  11  -8       38.52       22.35     14.08 o 
   5  11  -8       29.75       28.60     18.49 o 
  -4  12  -8      271.51      248.32     30.31 o 
  -2  12  -8      973.00      944.79     48.13 o 
   0  12  -8      298.27      303.42     14.87 o 
   2  12  -8      402.92      445.27     29.20 o 
   4  12  -8     1012.16      934.06     48.77 o 
  -5  13  -8       96.98      101.56     26.33 o 
  -3  13  -8     1076.46     1020.46     51.55 o 
  -1  13  -8     2629.89     2565.38     92.95 o 
   1  13  -8      378.98      361.34     14.75 o 
   3  13  -8      985.80      812.53     43.27 o 
   5  13  -8        0.69       12.03     18.26 o 
  -4  14  -8      141.36      121.73     25.35 o 
  -2  14  -8       75.22       70.05     18.41 o 
   0  14  -8      105.97      101.05      9.71 o 
   2  14  -8      278.85      306.26     27.24 o 
   4  14  -8      129.36      145.47     23.02 o 
  -5  15  -8       14.72       31.91     23.49 o 
  -3  15  -8       37.65       39.90     19.16 o 
  -1  15  -8       82.31       78.96     16.86 o 
   1  15  -8     1731.87     1682.53     68.92 o 
   3  15  -8     1203.40     1066.99     53.70 o 
   5  15  -8        6.91       17.28     20.15 o 
  -4  16  -8      151.82      175.69     30.00 o 
  -2  16  -8      148.49      160.79     22.60 o 
   0  16  -8      419.34      416.24     34.86 o 
   2  16  -8       21.10       38.54     17.16 o 
   4  16  -8       80.87       70.02     21.94 o 
  -3  17  -8      104.53       79.86     22.55 o 
  -1  17  -8       40.36       35.48     17.33 o 
   1  17  -8      479.00      457.94     34.87 o 
   3  17  -8      376.95      355.00     31.93 o 
   5  17  -8       59.06       67.75     24.01 o 
  -4  18  -8      428.22      381.07     39.46 o 
  -2  18  -8      453.23      410.92     35.33 o 
   0  18  -8      138.18      153.62     24.27 o 
   2  18  -8      649.24      593.69     40.33 o 
   4  18  -8      100.71      126.13     24.83 o 
  -3  19  -8       22.68       16.00     20.02 o 
  -1  19  -8     1208.52     1103.85     54.14 o 
   1  19  -8     1177.72     1163.33     57.65 o 
   3  19  -8       88.15       81.63     21.65 o 
  -4  20  -8       10.05        7.19     22.67 o 
  -2  20  -8      535.37      501.96     39.80 o 
   0  20  -8      359.25      315.02     32.44 o 
   2  20  -8       39.07       23.75     19.28 o 
   4  20  -8      119.06      109.90     25.54 o 
  -3  21  -8        6.88       43.59     22.54 o 
  -1  21  -8      585.24      540.56     40.77 o 
   1  21  -8      156.56      138.64     25.46 o 
   3  21  -8      162.02      175.50     27.45 o 
  -2  22  -8      104.48       69.76     23.25 o 
   0  22  -8      699.45      687.62     44.52 o 
   2  22  -8      666.04      752.20     47.81 o 
   4  22  -8      205.69      251.06     33.06 o 
  -3  23  -8       60.38      126.63     28.20 o 
  -1  23  -8      112.07      111.97     25.99 o 
   1  23  -8       11.00       18.36     19.83 o 
   3  23  -8       18.12       51.36     22.33 o 
  -2  24  -8       54.11       30.60     22.90 o 
   0  24  -8      247.39      274.11     33.62 o 
   2  24  -8      264.16      318.14     36.02 o 
  -3  25  -8       28.74       43.05     25.17 o 
  -1  25  -8      175.33      178.35     30.19 o 
   1  25  -8      290.18      282.64     34.95 o 
   3  25  -8      189.98      205.19     32.59 o 
  -2  26  -8       57.91      107.60     27.71 o 
   0  26  -8       74.52       50.20     24.02 o 
   2  26  -8       43.38       64.25     24.91 o 
  -1  27  -8        8.13       19.53     22.89 o 
   1  27  -8       40.05       22.28     23.45 o 
   0  28  -8      221.70      281.05     37.18 o 
  -5   1  -7       84.19       77.51     19.58 o 
  -3   1  -7      646.04      662.50     26.63 o 
  -1   1  -7      561.26      540.71     13.52 o 
   1   1  -7     5151.59     5320.37     82.16 o 
   3   1  -7      276.93      295.08     12.01 o 
  -6   2  -7        7.40       10.65     16.93 o 
  -4   2  -7       12.61       -3.67     11.76 o 
  -2   2  -7     1341.04     1201.90     51.32 o 
   0   2  -7     5434.31     5400.53     83.08 o 
   2   2  -7     3306.08     3148.81    100.26 o 
   4   2  -7       78.16       57.45     12.67 o 
  -5   3  -7       34.47       26.55     15.36 o 
  -3   3  -7      375.44      443.75     31.68 o 
  -1   3  -7     2198.27     2290.97     48.02 o 
   1   3  -7     3308.44     3603.78     57.87 o 
   3   3  -7     1225.15     1146.54     44.64 o 
   5   3  -7      150.63      164.54     19.60 o 
  -6   4  -7        4.93       15.83     16.92 o 
  -4   4  -7      312.03      398.93     32.39 o 
  -2   4  -7      445.45      435.71     27.59 o 
   0   4  -7      712.27      706.37     27.65 o 
   2   4  -7       32.71       50.76     10.37 o 
   4   4  -7      211.82      202.14     19.26 o 
  -5   5  -7       26.47       25.00     19.99 o 
  -3   5  -7       17.62       -4.02     13.96 o 
  -1   5  -7     4247.74     4136.41     94.19 o 
   1   5  -7     4551.48     4790.42    105.46 o 
   3   5  -7      749.44      779.13     34.32 o 
   5   5  -7      282.91      335.90     27.43 o 
  -6   6  -7        4.71       33.41     17.47 o 
  -4   6  -7      308.09      299.55     30.48 o 
  -2   6  -7     1219.25     1239.56     51.67 o 
   0   6  -7      162.61      171.70      8.83 o 
   2   6  -7      198.94      198.72     17.24 o 
   4   6  -7       26.71       45.52     14.73 o 
  -5   7  -7       81.99       98.15     24.49 o 
  -3   7  -7       16.99       19.19     15.55 o 
  -1   7  -7     2244.46     2321.76     45.52 o 
   1   7  -7      354.41      370.85     21.83 o 
   3   7  -7      514.22      553.54     30.59 o 
   5   7  -7       80.75       72.37     18.41 o 
  -4   8  -7      250.13      228.25     27.10 o 
  -2   8  -7     1312.03     1328.40     55.86 o 
   0   8  -7     6257.64     6506.78    118.01 o 
   2   8  -7      865.08      819.16     38.44 o 
   4   8  -7       14.71       25.89     14.73 o 
  -5   9  -7      104.19       52.87     22.58 o 
  -3   9  -7        3.12       -0.97     14.86 o 
  -1   9  -7      332.64      315.39     29.95 o 
   1   9  -7      756.65      736.79     28.98 o 
   3   9  -7       98.86      110.36     16.87 o 
   5   9  -7        2.31       19.01     16.77 o 
  -4  10  -7       83.64       86.69     21.78 o 
  -2  10  -7      549.41      518.55     31.27 o 
   0  10  -7      323.52      350.30     13.32 o 
   2  10  -7      907.46      920.69     43.33 o 
   4  10  -7      109.49       91.81     19.12 o 
  -5  11  -7        5.32       19.39     21.63 o 
  -3  11  -7      839.33      861.58     45.22 o 
  -1  11  -7      826.71      755.78     20.08 o 
   1  11  -7     1320.19     1212.11     32.52 o 
   3  11  -7      177.69      189.20     21.36 o 
   5  11  -7      185.28      164.45     25.15 o 
  -4  12  -7       44.78       40.80     19.79 o 
  -2  12  -7     1117.90     1032.71     48.54 o 
   0  12  -7      444.29      403.94     28.32 o 
   2  12  -7      289.82      283.52     24.86 o 
   4  12  -7      117.08      110.43     20.59 o 
  -5  13  -7      125.94      135.65     27.74 o 
  -3  13  -7       75.11       80.37     20.22 o 
  -1  13  -7      139.45      142.36     12.35 o 
   1  13  -7      613.96      527.51     33.24 o 
   3  13  -7       16.13        1.20     14.05 o 
   5  13  -7      133.44      137.40     24.21 o 
  -4  14  -7      183.58      242.65     29.65 o 
  -2  14  -7       44.35       54.50     16.08 o 
   0  14  -7      805.47      844.38     26.09 o 
   2  14  -7      203.88      203.70     23.06 o 
   4  14  -7      265.06      209.32     26.00 o 
  -5  15  -7       22.03       27.77     24.11 o 
  -3  15  -7      120.94      110.64     22.14 o 
  -1  15  -7       23.77        6.30     12.82 o 
   1  15  -7     1917.06     1825.00     75.03 o 
   3  15  -7      141.43      113.77     21.52 o 
   5  15  -7       17.14       27.98     21.12 o 
  -4  16  -7       51.70       79.46     23.39 o 
  -2  16  -7      449.96      383.61     33.02 o 
   0  16  -7      147.88      147.38     10.83 o 
   2  16  -7     1481.99     1489.11     64.25 o 
   4  16  -7      251.87      222.16     27.78 o 
  -5  17  -7      277.70      362.57     39.48 o 
  -3  17  -7      316.30      313.35     32.48 o 
  -1  17  -7       26.61       38.24     15.63 o 
   1  17  -7      996.00      875.15     47.14 o 
   3  17  -7      194.76      232.85     26.57 o 
   5  17  -7        7.18       25.01     22.29 o 
  -4  18  -7      123.54      114.42     26.26 o 
  -2  18  -7       18.71        5.50     16.96 o 
   0  18  -7     1368.68     1262.97     59.96 o 
   2  18  -7     2744.39     2597.45    103.13 o 
   4  18  -7      111.29      128.54     24.55 o 
  -3  19  -7      246.05      201.21     28.28 o 
  -1  19  -7      388.99      331.63     31.98 o 
   1  19  -7       61.13       60.90     19.82 o 
   3  19  -7      184.82      141.42     24.33 o 
  -4  20  -7       16.75       17.74     22.91 o 
  -2  20  -7      608.23      527.24     40.95 o 
   0  20  -7      338.48      352.86     33.95 o 
   2  20  -7      379.46      373.15     35.18 o 
   4  20  -7       20.86       38.82     21.21 o 
  -3  21  -7       30.24       19.49     22.03 o 
  -1  21  -7     1368.20     1286.59     60.37 o 
   1  21  -7      170.13      182.32     27.40 o 
   3  21  -7      347.30      421.18     38.34 o 
  -4  22  -7       22.99       35.80     24.14 o 
  -2  22  -7       48.67       37.61     20.49 o 
   0  22  -7      154.69      136.48     25.26 o 
   2  22  -7      234.36      219.59     30.07 o 
   4  22  -7        0.78      -19.04     19.04 o 
  -3  23  -7       68.44       64.81     24.33 o 
  -1  23  -7      134.30      142.34     26.41 o 
   1  23  -7      287.06      276.56     32.69 o 
   3  23  -7      353.93      374.65     37.61 o 
  -2  24  -7      170.44      177.17     28.81 o 
   0  24  -7       33.42       21.79     20.84 o 
   2  24  -7      206.85      203.42     30.46 o 
  -3  25  -7        0.41      -21.09     21.09 o 
  -1  25  -7      111.25      157.36     28.44 o 
   1  25  -7      154.00      135.71     28.59 o 
   3  25  -7      102.82      121.66     27.49 o 
  -2  26  -7      151.97      160.32     30.38 o 
   0  26  -7       88.81       80.80     26.06 o 
   2  26  -7      149.63      105.22     26.45 o 
  -1  27  -7      140.79      144.76     29.76 o 
   1  27  -7       52.67       38.55     23.12 o 
  -2  28  -7        3.12      -17.65     22.51 o 
   0  28  -7       46.71       50.82     25.29 o 
   2  28  -7       32.69       36.51     25.07 o 
  -1  29  -7       96.25       61.34     28.34 o 
   1  29  -7      465.41      564.55     48.55 o 
  -6   0  -6      102.32      104.19     28.77 o 
  -4   0  -6      419.52      441.93     34.67 o 
  -2   0  -6     2873.45     3170.41     75.09 o 
   0   0  -6     1704.65     1646.48     42.09 o 
   2   0  -6     3270.91     3148.18    103.94 o 
   4   0  -6     2239.22     2355.11     78.90 o 
  -5   1  -6       29.42       14.86     14.22 o 
  -3   1  -6      152.97      170.92     14.31 o 
  -1   1  -6     3036.12     2942.41     48.74 o 
   1   1  -6     3654.25     3600.45     58.08 o 
   3   1  -6      206.37      238.23     11.06 o 
   5   1  -6       67.18       61.53     14.54 o 
  -6   2  -6       71.90       69.50     18.59 o 
  -4   2  -6      216.88      195.40     17.46 o 
  -2   2  -6     5440.01     5654.87    104.89 o 
   0   2  -6     2346.01     2404.59     38.94 o 
   2   2  -6     2063.74     2031.22     46.86 o 
   4   2  -6      381.16      466.45     26.07 o 
  -5   3  -6       50.85       33.32     14.84 o 
  -3   3  -6       61.97       64.87     16.63 o 
  -1   3  -6     2847.34     2860.87     53.06 o 
   1   3  -6    11437.14    11533.20    244.21 o 
   3   3  -6     2139.75     2004.26     70.94 o 
   5   3  -6       66.85       62.59     16.81 o 
  -6   4  -6       13.10       -7.38     16.03 o 
  -4   4  -6      328.67      329.37     28.71 o 
  -2   4  -6      259.00      268.49     15.18 o 
   0   4  -6     2314.87     2304.84     53.78 o 
   2   4  -6       11.86        1.40      7.99 o 
   4   4  -6      711.33      727.55     34.75 o 
  -5   5  -6       15.56       18.81     20.02 o 
  -3   5  -6      397.83      346.71     28.81 o 
  -1   5  -6     1369.90     1495.27     37.93 o 
   1   5  -6     1723.73     1790.83     42.81 o 
   3   5  -6      221.98      213.39     17.98 o 
   5   5  -6       37.75       41.97     15.49 o 
  -6   6  -6        4.19       -1.35     16.98 o 
  -4   6  -6      144.73      164.60     23.59 o 
  -2   6  -6      139.77      104.63      9.90 o 
   0   6  -6     5884.37     6029.40    108.58 o 
   2   6  -6     2202.62     2273.35     78.89 o 
   4   6  -6      854.29      876.45     40.66 o 
  -5   7  -6       52.10       87.74     23.28 o 
  -3   7  -6      915.76      904.35     44.82 o 
  -1   7  -6     2775.10     2941.29     55.61 o 
   1   7  -6      469.71      529.73     16.76 o 
   3   7  -6      551.46      554.27     30.36 o 
   5   7  -6      122.46      106.81     20.13 o 
  -6   8  -6       45.25       54.29     24.67 o 
  -4   8  -6      114.65      112.48     22.01 o 
  -2   8  -6       75.08      106.94     10.45 o 
   0   8  -6      714.23      687.92     17.57 o 
   2   8  -6      108.56      110.58     14.53 o 
   4   8  -6       83.21       91.04     17.43 o 
  -5   9  -6       58.59       80.63     23.87 o 
  -3   9  -6       67.87       76.98     17.74 o 
  -1   9  -6     2980.21     3353.47     77.95 o 
   1   9  -6      940.13      993.06     26.04 o 
   3   9  -6      183.91      213.70     20.36 o 
   5   9  -6       33.96       30.84     18.08 o 
  -4  10  -6      110.53      121.37     22.51 o 
  -2  10  -6      840.60      920.45     42.08 o 
   0  10  -6     1931.83     2001.57     40.56 o 
   2  10  -6      858.47      822.14     39.23 o 
   4  10  -6      300.42      289.80     26.86 o 
  -5  11  -6       81.70       68.27     23.59 o 
  -3  11  -6       52.27       29.39     16.15 o 
  -1  11  -6      817.68      895.06     51.63 o 
   1  11  -6     1142.35     1218.64     48.77 o 
   3  11  -6      170.80      192.06     21.37 o 
   5  11  -6       40.78       37.58     18.75 o 
  -4  12  -6       67.41       56.82     19.71 o 
  -2  12  -6     1322.78     1234.58     53.18 o 
   0  12  -6     2990.25     3041.05     58.16 o 
   2  12  -6      369.87      346.30     26.91 o 
   4  12  -6       17.97        7.25     11.14 o 
  -5  13  -6       50.19       45.57     22.62 o 
  -3  13  -6      358.16      423.32     31.99 o 
  -1  13  -6     1439.72     1606.78     50.02 o 
   1  13  -6     1354.51     1375.65     55.86 o 
   3  13  -6       78.28       70.43     17.32 o 
   5  13  -6      100.93      121.07     24.36 o 
  -4  14  -6      226.89      222.59     29.12 o 
  -2  14  -6     1535.71     1430.69     61.88 o 
   0  14  -6      218.59      204.24     16.32 o 
   2  14  -6      133.63      142.78     20.15 o 
   4  14  -6       87.12       77.82     19.70 o 
  -5  15  -6       12.03       32.35     22.43 o 
  -3  15  -6      558.28      487.07     35.98 o 
  -1  15  -6      337.41      315.86     16.70 o 
   1  15  -6     1175.21     1150.75     52.66 o 
   3  15  -6      214.52      216.06     24.73 o 
   5  15  -6      293.78      309.54     33.20 o 
  -4  16  -6      124.76      187.55     28.05 o 
  -2  16  -6      186.62      148.18     22.42 o 
   0  16  -6     1391.90     1441.61     51.25 o 
   2  16  -6      755.98      695.84     41.49 o 
   4  16  -6       44.77       39.84     19.31 o 
  -5  17  -6       42.66       45.10     25.05 o 
  -3  17  -6       27.17       36.12     19.14 o 
  -1  17  -6       94.10       86.28     18.76 o 
   1  17  -6       72.52       93.12     19.52 o 
   3  17  -6      218.12      179.30     25.22 o 
   5  17  -6      146.12      133.03     27.24 o 
  -4  18  -6      469.39      435.03     38.51 o 
  -2  18  -6      600.27      502.39     37.36 o 
   0  18  -6     1929.40     1907.65     49.65 o 
   2  18  -6       50.36       52.34     19.34 o 
   4  18  -6       88.68       71.16     22.24 o 
  -3  19  -6       21.01       25.78     19.96 o 
  -1  19  -6      866.13      791.61     44.01 o 
   1  19  -6     3188.56     3081.92    114.78 o 
   3  19  -6      247.49      198.85     26.32 o 
  -4  20  -6       20.88        1.23     21.97 o 
  -2  20  -6      395.73      381.12     33.89 o 
   0  20  -6      699.64      631.90     41.61 o 
   2  20  -6        0.82        4.56     17.06 o 
   4  20  -6       27.09       48.78     22.20 o 
  -3  21  -6      133.15      142.81     27.18 o 
  -1  21  -6       66.94       66.85     21.08 o 
   1  21  -6       64.75       90.33     22.90 o 
   3  21  -6      317.99      383.92     36.02 o 
  -4  22  -6        5.63       28.74     23.86 o 
  -2  22  -6       64.84       91.64     23.42 o 
   0  22  -6      131.91      113.80     23.83 o 
   2  22  -6      359.24      392.21     36.90 o 
   4  22  -6      116.91      110.82     26.51 o 
  -3  23  -6       12.04       32.30     22.58 o 
  -1  23  -6        9.36       18.98     18.47 o 
   1  23  -6       72.05       99.64     24.50 o 
   3  23  -6       80.15      125.50     25.99 o 
  -2  24  -6       57.31       41.27     21.94 o 
   0  24  -6      172.35      166.70     26.49 o 
   2  24  -6      238.57      228.82     30.49 o 
  -3  25  -6      212.74      237.50     33.11 o 
  -1  25  -6        9.77       33.40     22.04 o 
   1  25  -6      356.65      412.08     40.20 o 
   3  25  -6       82.43      114.69     26.88 o 
  -2  26  -6      109.75      107.12     27.72 o 
   0  26  -6      206.38      202.85     31.38 o 
   2  26  -6       54.81       65.84     24.78 o 
  -1  27  -6       60.49       71.79     25.49 o 
   1  27  -6      151.05      155.60     30.52 o 
  -2  28  -6      247.81      288.16     37.41 o 
   0  28  -6      113.41       78.16     27.00 o 
   2  28  -6      132.34      130.70     30.36 o 
  -1  29  -6        1.97       -8.05     22.66 o 
   1  29  -6       45.45       84.92     28.46 o 
   0  30  -6        2.33      -22.94     22.94 o 
  -5   1  -5      214.97      186.02     29.12 o 
  -3   1  -5     2753.36     2711.39     96.31 o 
  -1   1  -5      774.58      886.65     20.15 o 
   1   1  -5     2589.45     2551.26     58.90 o 
   3   1  -5     1874.18     1760.36     42.83 o 
   5   1  -5      101.59       77.67     16.28 o 
  -6   2  -5       28.15       48.38     17.87 o 
  -4   2  -5      108.29       95.87     20.28 o 
  -2   2  -5     6637.94     6677.28    120.78 o 
   0   2  -5     5612.59     5695.77    100.40 o 
   2   2  -5     5509.08     5343.71    119.47 o 
   4   2  -5       25.13        2.63     11.76 o 
  -5   3  -5       88.29       67.46     15.51 o 
  -3   3  -5     1705.08     1785.67     68.13 o 
  -1   3  -5      112.96      147.47     12.41 o 
   1   3  -5     3684.83     3554.99     79.38 o 
   3   3  -5       98.33       97.88     12.61 o 
   5   3  -5      189.23      214.51     22.03 o 
  -6   4  -5        3.19       -7.42     15.40 o 
  -4   4  -5      338.27      336.10     29.89 o 
  -2   4  -5      618.56      569.13     18.85 o 
   0   4  -5     1743.39     1764.61     33.25 o 
   2   4  -5     3307.95     3386.00    113.29 o 
   4   4  -5      318.55      314.83     18.62 o 
  -5   5  -5       72.84       52.76     21.13 o 
  -3   5  -5       29.09       19.91     12.40 o 
  -1   5  -5     1131.40      972.02     21.66 o 
   1   5  -5     5442.41     5548.94    120.90 o 
   3   5  -5     2984.91     2954.51     77.75 o 
   5   5  -5       10.08        5.42     14.65 o 
  -6   6  -5        8.27       25.46     16.94 o 
  -4   6  -5      249.12      230.63     26.55 o 
  -2   6  -5      235.58      238.11     13.94 o 
   0   6  -5     1656.87     1720.24     33.73 o 
   2   6  -5      194.75      204.70     16.64 o 
   4   6  -5      138.35      175.94     36.90 o 
  -5   7  -5      214.78      245.62     29.82 o 
  -3   7  -5      294.00      345.72     27.20 o 
  -1   7  -5      336.58      396.25     13.38 o 
   1   7  -5      929.65     1088.51     26.96 o 
   3   7  -5      414.07      412.27     18.90 o 
   5   7  -5       88.15      117.92     15.27 o 
  -6   8  -5       13.24      -17.44     21.41 o 
  -4   8  -5        3.72        0.26     16.21 o 
  -2   8  -5      135.48      160.68     16.11 o 
   0   8  -5     1559.76     1625.70     31.76 o 
   2   8  -5     1371.54     1293.59     46.81 o 
   4   8  -5      202.22      220.73     16.67 o 
   6   8  -5       12.92       17.02     19.12 o 
  -5   9  -5        6.36      -16.50     19.62 o 
  -3   9  -5       14.31       11.66     13.95 o 
  -1   9  -5      449.82      492.22     19.91 o 
   1   9  -5     2801.94     2885.48     99.38 o 
   3   9  -5       75.60       56.26     10.56 o 
   5   9  -5       81.29       67.16     13.64 o 
  -4  10  -5      162.72      135.61     22.76 o 
  -2  10  -5       19.04       13.27      7.27 o 
   0  10  -5     5352.62     5813.23    104.85 o 
   2  10  -5      591.74      540.32     24.50 o 
   4  10  -5      381.27      385.12     29.11 o 
  -5  11  -5       53.53       39.50     22.94 o 
  -3  11  -5      366.23      350.82     29.12 o 
  -1  11  -5     7851.73     8416.78    186.20 o 
   1  11  -5     3714.10     3924.63    129.31 o 
   3  11  -5     1360.77     1223.99     38.77 o 
   5  11  -5       11.10        6.58     12.50 o 
  -4  12  -5      160.52      150.12     24.10 o 
  -2  12  -5      314.91      307.18     26.29 o 
   0  12  -5     2869.50     3100.38     72.91 o 
   2  12  -5     1207.23     1238.45     59.43 o 
   4  12  -5       61.31       72.41     13.50 o 
  -5  13  -5        8.01       22.29     20.95 o 
  -3  13  -5     1022.26     1072.84     48.75 o 
  -1  13  -5     1970.37     2044.24     50.84 o 
   1  13  -5      715.58      769.48     38.94 o 
   3  13  -5       24.36       14.45     10.21 o 
   5  13  -5       41.14       43.08     14.30 o 
  -4  14  -5      180.22      206.47     27.16 o 
  -2  14  -5       47.60       45.40     12.01 o 
   0  14  -5       40.65       44.71      7.65 o 
   2  14  -5       14.78        4.62      8.64 o 
   4  14  -5      236.64      210.26     18.67 o 
  -5  15  -5      101.47      154.36     28.01 o 
  -3  15  -5      282.83      283.34     28.33 o 
  -1  15  -5      237.88      236.07     22.98 o 
   1  15  -5      635.29      654.90     36.73 o 
   3  15  -5      295.05      298.50     53.08 o 
   5  15  -5       63.62       70.95     16.22 o 
  -4  16  -5      215.01      268.52     29.79 o 
  -2  16  -5      211.77      203.25     13.30 o 
   0  16  -5      526.67      553.78     19.33 o 
   2  16  -5      816.86      909.04     67.64 o 
   4  16  -5       27.02       21.32     12.52 o 
  -5  17  -5      102.31      133.96     27.80 o 
  -3  17  -5     1195.80     1194.06     56.99 o 
  -1  17  -5     1587.65     1503.01     64.05 o 
   1  17  -5     2584.20     2350.81     94.35 o 
   3  17  -5      686.49      631.39     28.07 o 
   5  17  -5        5.06        6.35     13.92 o 
  -4  18  -5      165.61      179.65     28.70 o 
  -2  18  -5       15.21       -0.84     15.47 o 
   0  18  -5      645.27      651.04     24.88 o 
   2  18  -5       95.31       77.77     20.29 o 
   4  18  -5       32.49        5.03     12.82 o 
  -3  19  -5      251.24      225.86     27.94 o 
  -1  19  -5     1439.06     1372.68     61.07 o 
   1  19  -5     1406.50     1398.07     63.55 o 
   3  19  -5       15.66       14.05     11.69 o 
  -4  20  -5      303.02      376.78     37.28 o 
  -2  20  -5      404.87      367.83     33.68 o 
   0  20  -5      955.82      949.99     50.05 o 
   2  20  -5      216.54      181.97     26.50 o 
   4  20  -5      112.81      108.63     17.34 o 
  -3  21  -5        5.21       16.19     19.30 o 
  -1  21  -5      448.31      421.52     35.15 o 
   1  21  -5      903.57      854.06     47.27 o 
   3  21  -5      346.55      373.98     24.12 o 
  -4  22  -5       12.47      -22.57     22.57 o 
  -2  22  -5      249.07      269.56     31.20 o 
   0  22  -5        0.03       20.16     18.25 o 
   2  22  -5      112.84       97.49     23.98 o 
   4  22  -5      359.97      378.79     39.12 o 
  -3  23  -5       92.58      116.31     25.82 o 
  -1  23  -5      325.91      339.78     33.46 o 
   1  23  -5      166.63      161.24     26.66 o 
   3  23  -5      322.53      331.50     34.43 o 
  -2  24  -5      129.55      164.67     27.87 o 
   0  24  -5       87.16       92.63     23.49 o 
   2  24  -5      297.31      262.73     31.86 o 
  -3  25  -5        3.00        8.92     22.00 o 
  -1  25  -5       15.53       16.26     20.29 o 
   1  25  -5      161.09      136.12     27.11 o 
   3  25  -5       26.81       -7.13     20.42 o 
  -2  26  -5      361.47      350.85     37.21 o 
   0  26  -5      419.48      390.97     40.07 o 
   2  26  -5      144.70      155.50     29.27 o 
  -1  27  -5      262.50      214.09     31.80 o 
   1  27  -5       40.25       67.15     25.95 o 
  -2  28  -5      153.74      115.22     29.25 o 
   0  28  -5      115.12      132.45     29.42 o 
   2  28  -5       65.94       82.38     26.92 o 
  -1  29  -5      109.52       97.08     28.96 o 
   1  29  -5      148.05      233.25     35.86 o 
   0  30  -5      234.98      224.60     35.81 o 
  -6   0  -4      870.14      989.46     55.44 o 
  -4   0  -4     1115.30     1037.46     50.93 o 
  -2   0  -4     8036.46     7733.08    238.37 o 
   0   0  -4    63985.00    65117.67   1388.37 o 
   2   0  -4     4319.24     4157.76    130.28 o 
   4   0  -4      861.19      874.42     28.28 o 
  -5   1  -4       43.73       36.10     14.78 o 
  -3   1  -4     1170.72     1237.85     51.20 o 
  -1   1  -4    23839.74    23931.62    415.95 o 
   1   1  -4     9184.55     8828.68    195.28 o 
   5   1  -4      272.65      291.25     24.03 o 
  -6   2  -4      232.16      199.90     37.99 o 
  -4   2  -4      950.57      957.44     47.09 o 
  -2   2  -4     3214.74     3394.58     64.41 o 
   0   2  -4     8173.31     8615.22    186.64 o 
   2   2  -4     3216.99     3221.37     72.57 o 
   4   2  -4       58.62       87.94     16.39 o 
  -5   3  -4        2.06       -4.21     18.71 o 
  -3   3  -4     1019.88     1004.89     44.99 o 
  -1   3  -4      573.19      616.72     15.12 o 
   1   3  -4    10560.64    10204.20    321.50 o 
   3   3  -4      429.44      421.17     17.48 o 
   5   3  -4      303.95      357.08     20.96 o 
  -6   4  -4       58.36       27.33     20.24 o 
  -4   4  -4       60.19       56.99     18.17 o 
  -2   4  -4     2411.56     2381.00     57.13 o 
   0   4  -4     2180.52     2193.84     41.07 o 
   2   4  -4      816.96      848.28     45.47 o 
   4   4  -4      113.62      117.99     13.20 o 
   6   4  -4       40.31       21.94     17.61 o 
  -5   5  -4       74.60       64.14     20.71 o 
  -3   5  -4      274.70      281.23     24.61 o 
  -1   5  -4     2844.17     3108.69     57.33 o 
   1   5  -4     3477.18     3328.49    109.72 o 
   3   5  -4     1031.30     1111.20     32.25 o 
   5   5  -4        7.76       14.39     10.87 o 
  -6   6  -4       10.76       12.93     23.17 o 
  -4   6  -4     1210.21     1222.98     54.87 o 
  -2   6  -4      480.48      485.22     25.85 o 
   0   6  -4     1201.40     1256.19     24.93 o 
   2   6  -4     3639.40     3902.04     90.50 o 
   4   6  -4      516.12      615.21     74.87 o 
   6   6  -4      194.63      243.21     28.54 o 
  -5   7  -4      193.34      208.08     27.55 o 
  -3   7  -4      458.69      468.21     29.42 o 
  -1   7  -4        4.78        8.63      5.84 o 
   1   7  -4     6247.41     6863.55    211.95 o 
   3   7  -4      223.29      273.69     16.38 o 
   5   7  -4      238.98      268.65     40.85 o 
  -6   8  -4       14.26      -20.20     20.20 o 
  -4   8  -4       16.59       13.77     16.90 o 
  -2   8  -4      521.02      515.32     44.49 o 
   0   8  -4      330.84      352.94     10.83 o 
   2   8  -4      159.20      173.62     11.85 o 
   4   8  -4      146.30      150.10     21.51 o 
   6   8  -4        7.16       27.43     13.90 o 
  -5   9  -4       79.92       82.53     22.83 o 
  -3   9  -4       71.12       73.36     16.21 o 
  -1   9  -4      306.52      369.20     11.12 o 
   1   9  -4     6954.40     7924.96    240.01 o 
   3   9  -4      295.69      302.01     17.82 o 
   5   9  -4       43.85       36.46     13.24 o 
  -6  10  -4        1.91       31.05     24.08 o 
  -4  10  -4        8.73       13.79     16.65 o 
  -2  10  -4      377.76      435.47     24.70 o 
   0  10  -4     2198.95     2434.98     74.57 o 
   2  10  -4     1820.21     1783.31     47.12 o 
   4  10  -4       72.31       72.48     12.88 o 
   6  10  -4        2.74      -14.42     23.25 o 
  -5  11  -4       57.22       83.92     22.45 o 
  -3  11  -4      363.98      414.91     30.65 o 
  -1  11  -4      432.07      472.29     71.00 o 
   1  11  -4      708.47      862.67     26.21 o 
   3  11  -4      396.37      383.51     20.47 o 
   5  11  -4      101.22       85.79     15.24 o 
  -4  12  -4      105.88       94.54     20.65 o 
  -2  12  -4     1776.49     1821.01     68.16 o 
   0  12  -4     7083.18     7410.44    240.21 o 
   2  12  -4     4276.14     4277.84    101.74 o 
   4  12  -4      102.72      102.04     14.37 o 
  -5  13  -4       44.08       31.23     21.90 o 
  -3  13  -4      289.89      261.21     25.93 o 
  -1  13  -4      738.12      768.76     24.44 o 
   1  13  -4      342.22      329.13     15.80 o 
   3  13  -4      724.20      728.67     35.82 o 
   5  13  -4      151.44      175.74     50.53 o 
  -4  14  -4      212.69      244.40     27.30 o 
  -2  14  -4       10.96       28.19      7.46 o 
   0  14  -4     1092.39     1211.26     60.15 o 
   2  14  -4      583.50      574.10     23.88 o 
   4  14  -4      338.35      345.90     24.42 o 
  -5  15  -4      116.22      145.48     27.73 o 
  -3  15  -4     1727.37     1642.78     67.65 o 
  -1  15  -4     2849.63     2816.62     68.14 o 
   1  15  -4      357.48      366.88     28.97 o 
   3  15  -4      399.67      359.32     21.28 o 
   5  15  -4      105.46       74.48     16.21 o 
  -4  16  -4      127.26      173.02     25.42 o 
  -2  16  -4      606.46      588.38     22.01 o 
   0  16  -4      705.81      681.68     39.32 o 
   2  16  -4      735.77      734.41     28.28 o 
   4  16  -4      114.30      129.66     20.09 o 
  -5  17  -4       24.49       34.98     23.37 o 
  -3  17  -4      129.06      149.43     23.51 o 
   1  17  -4     1559.92     1539.76     64.62 o 
   3  17  -4      131.06      127.39     15.73 o 
   5  17  -4       31.02       39.68     20.08 o 
  -4  18  -4      594.25      607.98     42.62 o 
  -2  18  -4     1207.70     1122.66     53.27 o 
   0  18  -4     2194.13     2139.35     84.40 o 
   2  18  -4     2750.99     2893.51     76.49 o 
   4  18  -4        6.88       -3.49     12.31 o 
  -3  19  -4      397.26      394.34     34.66 o 
  -1  19  -4      192.16      166.75     22.35 o 
   1  19  -4      199.68      220.25     26.29 o 
   3  19  -4      750.27      754.05     57.11 o 
   5  19  -4        8.12       12.89     14.50 o 
  -4  20  -4       27.73       29.13     21.00 o 
  -2  20  -4      384.37      378.13     32.15 o 
   0  20  -4      544.08      563.84     35.57 o 
   2  20  -4      260.88      236.13     17.78 o 
   4  20  -4      171.90      163.12     19.04 o 
  -3  21  -4       87.12      119.56     23.74 o 
  -1  21  -4        0.71       -3.95     16.28 o 
   1  21  -4       60.28       46.45     19.84 o 
   3  21  -4      113.87      136.98     17.00 o 
  -4  22  -4       86.07       91.64     24.81 o 
  -2  22  -4      375.66      384.57     34.60 o 
   0  22  -4      221.36      191.39     27.43 o 
   2  22  -4      164.07      181.30     16.76 o 
   4  22  -4       54.10       25.73     14.90 o 
  -3  23  -4        9.46       20.14     20.13 o 
  -1  23  -4      156.83      135.97     25.56 o 
   1  23  -4       55.56       54.90     21.59 o 
   3  23  -4        3.72       -2.80     11.95 o 
  -2  24  -4      244.78      232.02     29.67 o 
   0  24  -4      106.59       90.86     23.47 o 
   2  24  -4       71.11       85.85     23.77 o 
  -3  25  -4       54.93       62.95     24.54 o 
  -1  25  -4      572.42      636.93     42.89 o 
   1  25  -4      247.69      304.82     34.55 o 
   3  25  -4      178.52      243.21     32.45 o 
  -2  26  -4        3.14        6.29     21.71 o 
   0  26  -4       47.12       75.65     23.73 o 
   2  26  -4      121.41       69.51     24.09 o 
  -1  27  -4      352.92      350.51     38.02 o 
   1  27  -4      119.12      160.95     29.99 o 
   3  27  -4      108.71      117.27     29.47 o 
  -2  28  -4      204.07      203.57     32.94 o 
   0  28  -4      129.24      149.20     29.38 o 
   2  28  -4      122.73      140.99     30.37 o 
  -1  29  -4       12.50        5.48     22.79 o 
   1  29  -4        6.61        1.58     23.28 o 
   0  30  -4        1.93       49.33     26.47 o 
  -5   1  -3      922.17      892.06     34.72 o 
  -3   1  -3     2005.01     1931.69     71.36 o 
  -1   1  -3    21866.28    21442.76    383.67 o 
   1   1  -3      672.26      710.72     17.84 o 
   3   1  -3     2525.64     2562.34     43.61 o 
   5   1  -3      508.71      492.77     19.00 o 
  -6   2  -3       51.03       40.46     17.37 o 
  -4   2  -3      437.91      408.50     31.65 o 
  -2   2  -3     1478.51     1498.97     38.60 o 
   0   2  -3     6768.62     6897.63    122.24 o 
   2   2  -3     1916.91     1853.83     36.42 o 
   4   2  -3     1018.70     1147.28     36.10 o 
  -5   3  -3      338.84      322.82     32.78 o 
  -3   3  -3     1469.95     1409.17     56.56 o 
  -1   3  -3     6222.93     6397.37    140.02 o 
   1   3  -3     1125.59     1198.83     41.97 o 
   5   3  -3      295.16      303.06     32.64 o 
  -6   4  -3        4.98      -16.57     16.57 o 
  -4   4  -3      103.62      108.81     19.96 o 
  -2   4  -3      773.41      801.69     42.26 o 
   0   4  -3     2288.89     2221.71     35.81 o 
   2   4  -3     1121.19     1043.90     28.62 o 
   4   4  -3       54.23       53.72     15.75 o 
   6   4  -3       21.84       12.70     12.29 o 
  -5   5  -3       69.66       29.39     19.57 o 
  -3   5  -3      148.23      143.99     17.81 o 
  -1   5  -3     4812.31     4774.12     88.44 o 
   1   5  -3     3196.53     3217.57     73.10 o 
   3   5  -3      222.63      264.49     16.99 o 
   5   5  -3      335.94      313.39     20.61 o 
  -6   6  -3        6.33      -14.22     19.93 o 
  -4   6  -3      303.10      314.82     27.72 o 
  -2   6  -3      590.35      612.03     19.76 o 
   0   6  -3     1794.52     1797.09     34.29 o 
   2   6  -3     1699.50     1787.13     45.73 o 
   4   6  -3      467.14      495.95     44.18 o 
   6   6  -3       25.75       11.49     13.10 o 
  -5   7  -3       90.93      105.39     22.90 o 
  -3   7  -3      193.41      175.29     12.32 o 
  -1   7  -3     2730.87     2852.82     51.88 o 
   1   7  -3     6033.55     6038.25    135.50 o 
   3   7  -3       39.59       41.29     12.61 o 
   5   7  -3      129.24      141.03     15.73 o 
  -6   8  -3       21.06       14.38     22.62 o 
  -4   8  -3      706.70      665.60     38.02 o 
  -2   8  -3      209.08      258.49     13.43 o 
   0   8  -3     2733.27     2838.36     66.01 o 
   2   8  -3      796.72      939.66     86.32 o 
   4   8  -3      874.29      885.65     31.46 o 
   6   8  -3        9.42       25.04     13.97 o 
  -5   9  -3      108.26      114.11     23.30 o 
  -3   9  -3       32.70       28.08      7.97 o 
  -1   9  -3      858.06      971.28     26.38 o 
   1   9  -3       44.08       60.50     10.57 o 
   3   9  -3      120.95      120.49     12.04 o 
   5   9  -3      103.80       97.12     16.71 o 
  -6  10  -3       54.61       92.24     26.30 o 
  -4  10  -3      595.51      571.67     35.90 o 
  -2  10  -3      489.49      448.85     12.33 o 
   0  10  -3      992.33      951.29     40.34 o 
   2  10  -3     1750.14     1723.15     50.52 o 
   4  10  -3      294.93      286.61     19.41 o 
   6  10  -3       27.56       37.66     14.87 o 
  -5  11  -3      155.55      146.24     24.86 o 
  -3  11  -3      562.98      531.33     21.29 o 
  -1  11  -3     1214.76     1227.28     32.05 o 
   1  11  -3      955.34      973.06     65.26 o 
   3  11  -3      591.33      552.47     23.57 o 
   5  11  -3       51.14       82.89     15.17 o 
  -4  12  -3      210.57      257.60     26.63 o 
  -2  12  -3      316.67      317.74     35.17 o 
   0  12  -3     2442.07     2578.83     92.22 o 
   2  12  -3      146.84      156.85     18.92 o 
   4  12  -3      236.86      261.95     19.08 o 
  -5  13  -3       13.35       21.58     19.20 o 
  -3  13  -3      187.95      165.10     12.52 o 
  -1  13  -3      642.97      798.71     32.05 o 
   1  13  -3     1183.10     1294.32     38.34 o 
   3  13  -3      326.66      305.81     19.41 o 
   5  13  -3       36.15       62.85     21.16 o 
  -4  14  -3       52.14       43.67     18.42 o 
  -2  14  -3     1559.22     1469.61     38.65 o 
   0  14  -3     1299.62     1353.98     54.35 o 
   2  14  -3     1720.55     1714.99     53.74 o 
   4  14  -3        3.97       -2.71     17.18 o 
  -5  15  -3       97.30      133.38     25.22 o 
  -3  15  -3     1386.23     1482.04     60.96 o 
  -1  15  -3     1116.03     1419.98     54.48 o 
   1  15  -3       72.18      111.55     17.35 o 
   3  15  -3       35.95       16.93     11.52 o 
   5  15  -3       27.39        7.72     13.94 o 
  -4  16  -3      144.86      174.91     25.14 o 
  -2  16  -3      565.07      539.16     20.26 o 
   0  16  -3      924.11     1012.47     45.49 o 
   2  16  -3      755.84      832.68     42.18 o 
   4  16  -3       95.62      122.18     19.32 o 
  -5  17  -3       23.69       16.61     21.11 o 
  -3  17  -3      376.12      381.86     33.01 o 
  -1  17  -3      786.21      799.11     40.85 o 
   1  17  -3     1591.97     1500.02     42.21 o 
   3  17  -3      823.71      846.14     32.23 o 
   5  17  -3       38.15       55.39     23.68 o 
  -4  18  -3      889.72      918.38     49.78 o 
  -2  18  -3      495.40      490.21     35.21 o 
   0  18  -3      816.23      924.94     45.73 o 
   2  18  -3     1877.84     1859.20     51.27 o 
   4  18  -3      163.83      159.82     26.12 o 
  -5  19  -3       63.03       76.47     24.79 o 
  -3  19  -3       74.88       60.97     19.94 o 
  -1  19  -3      244.86      229.78     26.03 o 
   1  19  -3     2179.88     2215.29     82.47 o 
   3  19  -3       22.04        3.42     11.59 o 
   5  19  -3       28.68       16.49     15.28 o 
  -4  20  -3      270.25      269.18     30.88 o 
  -2  20  -3       33.42       44.95     18.33 o 
   0  20  -3     1133.06     1204.37     34.95 o 
   2  20  -3      182.63      180.86     16.36 o 
   4  20  -3      312.23      309.39     23.15 o 
  -3  21  -3       61.70       82.26     21.49 o 
  -1  21  -3      372.28      381.63     33.45 o 
   1  21  -3      378.07      373.23     19.61 o 
   3  21  -3      237.27      287.49     21.09 o 
  -4  22  -3       17.98       23.13     21.40 o 
  -2  22  -3      111.43       76.99     22.93 o 
   0  22  -3      359.93      422.39     34.59 o 
   2  22  -3      229.02      210.39     17.73 o 
   4  22  -3       49.39       21.27     22.93 o 
  -3  23  -3      190.86      191.10     28.17 o 
  -1  23  -3      994.07      899.28     49.69 o 
   1  23  -3      676.77      663.56     44.95 o 
   3  23  -3       88.10      108.85     22.80 o 
  -2  24  -3      165.39      191.62     27.85 o 
   0  24  -3      253.25      234.47     30.38 o 
   2  24  -3       27.96       16.50     11.38 o 
   4  24  -3       13.07       18.00     14.95 o 
  -3  25  -3       16.81        5.04     20.40 o 
  -1  25  -3       72.64       95.98     24.29 o 
   1  25  -3       46.00       21.84     21.35 o 
   3  25  -3      110.77      128.81     17.75 o 
  -2  26  -3      105.25      128.07     26.72 o 
   0  26  -3      260.70      281.08     34.19 o 
   2  26  -3      170.81      159.27     27.86 o 
  -3  27  -3       63.22       36.38     24.63 o 
  -1  27  -3       38.71       30.04     23.33 o 
   1  27  -3      124.80      142.75     28.17 o 
   3  27  -3      120.81      107.99     17.87 o 
  -2  28  -3       18.05        3.99     21.90 o 
   0  28  -3        9.19       -1.99     21.55 o 
   2  28  -3      251.53      293.01     38.40 o 
  -1  29  -3       46.06       28.34     24.84 o 
   1  29  -3      120.68      103.20     27.99 o 
   0  30  -3      250.43      293.22     38.08 o 
  -6   0  -2       52.48       62.38     24.47 o 
   0   0  -2      565.57      592.84     27.99 o 
   2   0  -2      862.22      890.99     30.71 o 
   4   0  -2      618.12      641.27     43.83 o 
   6   0  -2      149.31      189.24     25.91 o 
  -5   1  -2        6.53       12.63     13.22 o 
  -3   1  -2      795.01      809.28     38.62 o 
  -1   1  -2    12727.95    12606.92    274.72 o 
   1   1  -2    16312.63    16042.03    287.65 o 
   3   1  -2       91.24       67.79     12.00 o 
   5   1  -2      174.60      203.14     13.48 o 
  -6   2  -2      267.31      299.83     24.39 o 
  -4   2  -2      508.91      485.45     32.69 o 
  -2   2  -2     3400.28     3198.22    104.10 o 
   0   2  -2       22.66       38.08      2.12 o 
   2   2  -2      842.35      924.25     17.66 o 
   4   2  -2      741.10      751.77     28.29 o 
   6   2  -2       96.35       91.73     21.83 o 
  -5   3  -2      301.22      322.77     31.39 o 
  -3   3  -2      641.69      582.58     31.88 o 
  -1   3  -2    23658.10    23454.62    418.76 o 
   1   3  -2    19729.39    19564.35    425.39 o 
   3   3  -2     1247.35     1322.90     52.57 o 
   5   3  -2       10.92        2.52      8.58 o 
  -6   4  -2       72.04       37.98     15.83 o 
  -4   4  -2      346.32      339.08     28.72 o 
  -2   4  -2      321.53      336.23     21.26 o 
   0   4  -2     3455.12     3626.66     65.85 o 
   2   4  -2     4268.22     4274.32     99.64 o 
   4   4  -2      341.91      425.15     29.39 o 
   6   4  -2        5.44       10.28     15.91 o 
  -5   5  -2       88.17      104.57     21.62 o 
  -3   5  -2       82.35       88.98      9.37 o 
  -1   5  -2    10684.07    10917.93    191.81 o 
   1   5  -2     1621.38     1638.12     31.97 o 
   3   5  -2      175.32      178.72     35.34 o 
   5   5  -2       42.67       40.25     13.88 o 
  -6   6  -2       64.07       90.76     24.68 o 
  -4   6  -2       29.46       48.01     16.95 o 
  -2   6  -2     1238.32     1234.23     32.51 o 
   0   6  -2     2652.71     2788.01     63.01 o 
   2   6  -2      335.70      386.93     16.57 o 
   4   6  -2      243.44      278.58     17.85 o 
   6   6  -2       27.05       24.24     16.44 o 
  -5   7  -2      141.00      146.08     23.94 o 
  -3   7  -2      122.67      129.63     10.52 o 
  -1   7  -2     3568.28     3472.10     77.59 o 
   1   7  -2      550.32      635.74     22.31 o 
   3   7  -2     1223.37     1199.62     66.00 o 
   5   7  -2      166.03      143.84     15.87 o 
  -6   8  -2       14.01       -0.72     20.66 o 
  -4   8  -2       41.90       25.29     16.17 o 
  -2   8  -2     2927.15     3155.49     80.46 o 
   0   8  -2     1441.64     1495.86     54.52 o 
   2   8  -2     2247.65     2499.78     60.96 o 
   4   8  -2       77.81       91.85     13.07 o 
   6   8  -2       41.61       45.20     14.72 o 
  -5   9  -2       80.17       81.48     21.31 o 
  -3   9  -2      959.07      941.18     28.11 o 
  -1   9  -2     1418.81     1493.29     35.37 o 
   1   9  -2      997.90     1125.99     64.93 o 
   3   9  -2     1510.08     1539.65     42.58 o 
   5   9  -2       59.73       83.20     14.52 o 
  -6  10  -2       18.25       32.94     23.50 o 
  -4  10  -2      719.33      760.67     41.37 o 
  -2  10  -2     4479.55     4413.97    101.01 o 
   0  10  -2       92.74      102.88      7.08 o 
   2  10  -2      518.03      563.70     29.67 o 
   4  10  -2       45.54       44.11     17.39 o 
   6  10  -2        7.74        5.59     13.77 o 
  -5  11  -2       12.11       30.31     19.19 o 
  -3  11  -2     1430.61     1432.47     38.89 o 
  -1  11  -2     3226.13     3365.53     76.92 o 
   1  11  -2      151.96      164.81     16.54 o 
   3  11  -2      461.17      435.02     21.10 o 
   5  11  -2      103.55      120.77     15.89 o 
  -4  12  -2      314.18      370.93     30.51 o 
  -2  12  -2      717.37      694.54     21.57 o 
   0  12  -2     2509.99     2776.32     64.73 o 
   2  12  -2     2234.17     2417.54    218.28 o 
   4  12  -2      597.05      616.09     27.29 o 
  -5  13  -2      136.93      156.62     25.72 o 
  -3  13  -2      496.27      447.48     18.39 o 
  -1  13  -2     2662.98     2825.63     66.79 o 
   1  13  -2      692.45      761.81     30.08 o 
   3  13  -2      941.41      883.97     31.57 o 
   5  13  -2      375.41      427.89     32.22 o 
  -4  14  -2      285.90      307.80     28.48 o 
  -2  14  -2      680.97      632.54     20.59 o 
   0  14  -2      456.60      442.29     16.30 o 
   2  14  -2     1020.12     1205.48     34.98 o 
   4  14  -2      132.03      140.69     16.41 o 
  -5  15  -2       39.80       36.76     21.43 o 
  -3  15  -2      380.76      347.32     28.16 o 
  -1  15  -2      884.04     1149.82     45.94 o 
   1  15  -2     2095.97     2348.43    122.59 o 
   3  15  -2      452.30      417.62     25.14 o 
   5  15  -2        7.89       -1.14     13.44 o 
  -4  16  -2      255.50      277.23     28.17 o 
  -2  16  -2     1635.81     1511.06     45.98 o 
   0  16  -2      812.89      763.04     40.48 o 
   2  16  -2      909.77      964.85     32.19 o 
   4  16  -2      122.81      125.87     21.94 o 
  -5  17  -2       15.41        2.24     19.34 o 
  -3  17  -2      207.89      202.92     23.64 o 
   1  17  -2      415.04      387.89     31.80 o 
   3  17  -2      219.82      166.70     17.06 o 
   5  17  -2       68.00       60.07     15.74 o 
  -4  18  -2      187.15      229.90     27.71 o 
  -2  18  -2      442.17      432.03     31.29 o 
   0  18  -2     1256.24     1261.93     35.71 o 
   2  18  -2     1335.38     1397.71    140.04 o 
   4  18  -2      166.00      184.24     18.69 o 
  -3  19  -2     2071.73     1930.25     79.31 o 
  -1  19  -2      167.24      202.93     23.41 o 
   1  19  -2      395.26      388.40     20.64 o 
   3  19  -2        9.00        2.98     11.98 o 
   5  19  -2      138.50      138.02     19.07 o 
  -4  20  -2      397.95      366.79     34.27 o 
  -2  20  -2      731.13      683.43     40.55 o 
   0  20  -2      552.64      617.73     61.30 o 
   2  20  -2      819.19      828.88     42.19 o 
   4  20  -2      275.16      252.83     21.91 o 
  -3  21  -2      385.44      406.73     32.38 o 
  -1  21  -2     1126.89      998.97     51.44 o 
   1  21  -2      153.66      210.17     15.49 o 
   3  21  -2       83.23       82.77     14.34 o 
  -4  22  -2       19.80       16.52     20.57 o 
  -2  22  -2       42.40       32.65     19.65 o 
   0  22  -2      450.84      535.88     21.44 o 
   2  22  -2      336.25      302.00     22.04 o 
   4  22  -2      237.38      285.24     25.34 o 
  -3  23  -2       17.24      -14.14     17.90 o 
  -1  23  -2      222.88      234.11     28.33 o 
   1  23  -2      148.03      163.93     14.78 o 
   3  23  -2        9.79        8.77     12.58 o 
  -4  24  -2       21.77        6.61     21.62 o 
  -2  24  -2        7.23        0.53     19.40 o 
   0  24  -2      282.80      341.55     34.23 o 
   2  24  -2      124.11       97.73     14.68 o 
   4  24  -2       52.84       52.56     16.11 o 
  -3  25  -2       62.84       49.44     21.05 o 
  -1  25  -2      793.75      715.37     44.97 o 
   1  25  -2      376.73      380.77     37.69 o 
   3  25  -2       50.98      100.36     24.96 o 
  -2  26  -2       54.41       23.14     20.46 o 
   0  26  -2       55.24      110.68     26.06 o 
   2  26  -2       45.75       51.85     13.84 o 
  -3  27  -2       39.79       36.46     23.38 o 
  -1  27  -2      223.24      252.94     32.34 o 
   1  27  -2      242.40      266.51     33.85 o 
   3  27  -2      113.58      105.73     17.99 o 
  -2  28  -2       59.70       99.73     26.65 o 
   0  28  -2      324.72      322.56     37.46 o 
   2  28  -2       35.08       33.52     23.84 o 
  -1  29  -2      159.11      198.97     31.84 o 
   1  29  -2       13.06       24.92     22.86 o 
   0  30  -2      190.62      305.62     38.21 o 
  -5   1  -1      121.47      109.38     15.79 o 
  -1   1  -1    48535.03    48818.86   1053.89 o 
   1   1  -1    22889.61    22503.42    347.07 o 
   3   1  -1      575.20      636.28     14.89 o 
   5   1  -1       63.99       80.35     10.43 o 
  -6   2  -1      151.66      148.64     22.57 o 
  -4   2  -1        9.18        5.77     14.04 o 
  -2   2  -1     3624.89     3463.55    114.01 o 
   0   2  -1      361.52      417.96     15.86 o 
   2   2  -1     1939.68     1923.47     32.68 o 
   4   2  -1      149.18      155.44     10.79 o 
   6   2  -1      153.14      182.49     18.40 o 
  -5   3  -1       95.72       86.42     22.02 o 
  -3   3  -1     2454.61     2413.12     84.95 o 
  -1   3  -1    14045.94    14743.34    292.08 o 
   1   3  -1     1450.78     1465.62     35.82 o 
   3   3  -1     1297.14     1335.49     35.75 o 
   5   3  -1       62.78       55.14      9.91 o 
  -6   4  -1       65.28       84.17     23.25 o 
  -4   4  -1      237.91      275.30     25.08 o 
  -2   4  -1       87.08       93.92      7.49 o 
   0   4  -1     5636.18     5716.55    102.89 o 
   2   4  -1     5334.49     5339.25     97.40 o 
   4   4  -1      660.00      676.75     20.23 o 
   6   4  -1      166.70      182.68     18.35 o 
  -5   5  -1      287.01      307.90     28.81 o 
  -3   5  -1     1931.97     1966.58     56.79 o 
  -1   5  -1     4448.10     4689.30     83.96 o 
   1   5  -1    16729.88    17225.76    383.86 o 
   3   5  -1       31.82       16.33      7.38 o 
   5   5  -1      376.26      391.64     22.63 o 
  -6   6  -1       33.12       55.68     22.66 o 
  -4   6  -1      245.52      244.21     23.75 o 
  -2   6  -1      402.78      423.64     34.15 o 
   0   6  -1     1274.37     1354.81     25.83 o 
   2   6  -1      220.31      219.14     13.36 o 
   4   6  -1      126.56      136.71     14.86 o 
   6   6  -1       32.73       43.41     19.58 o 
  -5   7  -1       40.89       47.57     18.80 o 
  -3   7  -1      487.30      462.98     18.20 o 
  -1   7  -1      665.95      706.14     18.98 o 
   1   7  -1     3100.52     3323.34    276.00 o 
   3   7  -1      461.50      425.58     19.19 o 
   5   7  -1        1.55       -2.59     30.58 o 
  -6   8  -1        7.51       48.61     20.92 o 
  -4   8  -1      608.29      562.45     34.44 o 
  -2   8  -1     8022.95     7861.01    175.36 o 
   0   8  -1     3727.40     4038.25     91.91 o 
   2   8  -1     2211.47     2187.64     79.94 o 
   4   8  -1      162.75      164.09     15.30 o 
   6   8  -1       57.19       69.26     17.74 o 
  -5   9  -1        7.00       28.42     17.91 o 
  -3   9  -1      359.69      412.76     17.17 o 
  -1   9  -1      750.57      809.94     32.70 o 
   1   9  -1       18.36       28.21      9.30 o 
   3   9  -1      442.56      428.27     20.98 o 
   5   9  -1      133.04      139.92     16.27 o 
  -4  10  -1      118.67      128.04     20.09 o 
  -2  10  -1     3181.38     3146.91     75.48 o 
   0  10  -1     1345.72     1444.23     35.58 o 
   2  10  -1      936.71      953.87     28.96 o 
   4  10  -1      135.65      139.04     15.26 o 
   6  10  -1        5.74      -10.96     12.79 o 
  -5  11  -1       62.29      115.93     21.84 o 
  -3  11  -1      421.98      407.17     12.84 o 
  -1  11  -1      713.17      772.30     28.65 o 
   1  11  -1      739.19      892.85     62.63 o 
   3  11  -1      660.54      611.79     25.27 o 
   5  11  -1      357.46      342.71     44.68 o 
  -4  12  -1       60.53       72.92     18.30 o 
  -2  12  -1      143.88      134.54     11.23 o 
   0  12  -1     3056.95     3167.89     73.21 o 
   2  12  -1      163.18      158.49     17.85 o 
   4  12  -1       52.34       51.04     12.91 o 
  -5  13  -1      102.60       93.66     21.72 o 
  -3  13  -1      132.74      151.38      9.15 o 
   1  13  -1     1825.02     2089.47     53.73 o 
   3  13  -1      796.84      757.32     28.31 o 
   5  13  -1      135.60      141.55     47.39 o 
  -4  14  -1      774.03      840.79     43.50 o 
  -2  14  -1      181.82      185.90     10.84 o 
   0  14  -1     1242.57     1301.34     33.69 o 
   2  14  -1     2411.78     2682.64    225.30 o 
   4  14  -1       20.92       35.72     12.77 o 
  -5  15  -1        6.54       13.75     19.16 o 
  -3  15  -1     2349.18     2273.64     84.36 o 
   1  15  -1     2821.26     2891.59     70.41 o 
   3  15  -1      801.53      809.72     66.82 o 
   5  15  -1        7.98      -11.72     12.30 o 
  -4  16  -1      521.96      553.44     35.83 o 
  -2  16  -1      334.82      314.71     26.01 o 
   0  16  -1     1200.94     1217.01     26.33 o 
   2  16  -1     2183.10     2366.87    142.40 o 
   4  16  -1       26.88       45.17     13.51 o 
  -3  17  -1      606.80      601.05     37.66 o 
  -1  17  -1     2036.26     2082.78     74.90 o 
   1  17  -1     3042.89     2979.61     73.08 o 
   3  17  -1     1101.11     1114.62     37.44 o 
   5  17  -1       55.10       80.02     32.36 o 
  -4  18  -1       38.50       55.58     18.93 o 
  -2  18  -1     2969.54     2821.98    104.43 o 
   0  18  -1     1282.11     1335.69     28.78 o 
   2  18  -1       10.27       -6.24     10.33 o 
   4  18  -1       64.44       53.59     25.51 o 
  -3  19  -1      149.95      127.69     22.11 o 
  -1  19  -1      672.90      725.57     40.54 o 
   1  19  -1       71.40       74.82     18.07 o 
   3  19  -1      261.67      277.85     20.66 o 
   5  19  -1       47.02       39.14     15.94 o 
  -4  20  -1      102.83       72.61     21.66 o 
  -2  20  -1     1525.19     1499.60     63.68 o 
   0  20  -1      305.58      350.87     20.21 o 
   2  20  -1      165.58      158.93     34.00 o 
   4  20  -1       91.55       94.67     16.72 o 
  -3  21  -1        5.82       52.23     19.45 o 
  -1  21  -1      358.13      460.47     33.15 o 
   1  21  -1     1057.24     1030.67     55.57 o 
   3  21  -1       43.62       61.81     13.94 o 
  -4  22  -1       34.71       34.59     20.55 o 
  -2  22  -1      453.61      519.44     37.27 o 
   0  22  -1     1185.66     1122.87     34.01 o 
   2  22  -1       94.37       81.59     16.13 o 
   4  22  -1        0.74        4.53     13.40 o 
  -3  23  -1       14.44       -8.45     18.21 o 
  -1  23  -1       12.55       19.47     18.44 o 
   1  23  -1      150.34      160.39     30.66 o 
   3  23  -1       39.51       27.33     13.37 o 
  -4  24  -1       39.31       70.23     22.90 o 
  -2  24  -1       83.98       81.06     21.55 o 
   0  24  -1      323.97      353.13     34.09 o 
   2  24  -1       73.58       84.46     14.06 o 
   4  24  -1        7.68       -1.43     14.64 o 
  -3  25  -1        5.08        1.56     19.85 o 
  -1  25  -1       60.39       73.16     22.12 o 
   1  25  -1      134.90      151.63     27.02 o 
   3  25  -1       29.06       40.89     14.36 o 
  -2  26  -1       17.46        1.23     19.60 o 
   0  26  -1      537.96      549.16     42.05 o 
   2  26  -1      327.83      328.73     32.06 o 
  -3  27  -1       19.09       43.61     22.71 o 
  -1  27  -1      324.28      383.99     37.28 o 
   1  27  -1       80.72      101.64     26.01 o 
   3  27  -1       29.39       28.37     14.81 o 
  -2  28  -1       86.97      139.31     26.60 o 
   0  28  -1      290.28      304.22     35.55 o 
   2  28  -1      149.35      189.29     32.72 o 
  -1  29  -1      221.15      181.61     30.73 o 
   1  29  -1       16.09       49.48     23.89 o 
   0  30  -1      150.51      213.70     33.56 o 
  -6   0   0      290.70      265.06     31.48 o 
   2   0   0     7356.47     7332.92    162.84 o 
   4   0   0      304.97      299.55     16.51 o 
   6   0   0      289.94      283.55     30.38 o 
  -5   1   0      588.97      597.23     38.58 o 
   1   1   0     1449.55     1369.53     36.90 o 
   3   1   0      141.37      139.98     10.43 o 
   5   1   0      591.94      591.90     25.63 o 
  -6   2   0       32.42       26.49     15.20 o 
  -4   2   0       74.64       84.19     17.07 o 
  -2   2   0     4846.44     4841.18    154.82 o 
   0   2   0     5963.37     5726.70    455.82 o 
   2   2   0     4809.01     4800.81     88.45 o 
   4   2   0       71.33       53.80     10.18 o 
   6   2   0       31.74       47.08     18.07 o 
  -5   3   0      395.89      411.50     33.40 o 
  -3   3   0      570.85      558.54     28.09 o 
  -1   3   0     1543.08     1774.82     53.61 o 
   1   3   0     1613.83     1827.25     41.59 o 
   3   3   0      546.80      519.90     19.16 o 
   5   3   0      404.91      423.82     18.04 o 
  -6   4   0       88.66       96.33     24.13 o 
  -4   4   0      323.77      321.00     27.08 o 
  -2   4   0      697.33      651.96     28.19 o 
   0   4   0     3823.81     4218.35     75.49 o 
   2   4   0      718.77      635.29     16.02 o 
   4   4   0      325.62      333.65     23.12 o 
   6   4   0       90.41       98.26     12.64 o 
  -5   5   0       39.03       65.85     18.67 o 
  -3   5   0     1034.32     1087.23     44.75 o 
  -1   5   0    11583.28    12444.00    392.58 o 
   1   5   0    11618.51    12453.56    873.52 o 
   3   5   0     1048.77     1147.08     91.39 o 
   5   5   0       40.01       50.35      9.73 o 
  -6   6   0       26.43       -8.18     12.19 o 
  -4   6   0      592.55      620.68     34.38 o 
  -2   6   0     1405.86     1374.40     33.85 o 
   0   6   0       56.92       81.33      5.78 o 
   2   6   0     1398.33     1346.77     28.42 o 
   4   6   0      576.94      618.33     19.59 o 
   6   6   0       27.93       36.84     14.19 o 
  -5   7   0       27.23       37.86     18.13 o 
  -3   7   0       83.84       82.03     10.22 o 
  -1   7   0     9159.68     9633.26    399.19 o 
   1   7   0     9187.50     9920.57    315.87 o 
   3   7   0       88.40       87.50      7.59 o 
   5   7   0       25.70       14.41      8.67 o 
  -4   8   0      281.02      322.03     25.75 o 
  -2   8   0     3863.53     4169.31     78.78 o 
   0   8   0     1139.36     1313.40     25.87 o 
   2   8   0     3853.75     4593.75    310.91 o 
   4   8   0      278.59      291.10     14.43 o 
   6   8   0       33.96       58.88     15.38 o 
  -5   9   0      105.40      139.68     14.45 o 
  -3   9   0      483.96      442.89     13.72 o 
  -1   9   0     5889.60     5981.18    136.22 o 
   1   9   0     5907.51     6341.42    193.60 o 
   3   9   0      487.17      440.67     20.24 o 
   5   9   0      104.49      108.52     23.29 o 
  -4  10   0      441.12      425.03     18.97 o 
  -2  10   0      626.30      638.80     22.81 o 
   0  10   0     2681.03     3024.45     69.68 o 
   2  10   0      646.90      763.33     34.35 o 
   4  10   0      450.55      410.53     28.12 o 
   6  10   0       16.77       36.88     15.43 o 
  -5  11   0       95.90       92.99     20.30 o 
  -3  11   0      494.66      503.06     21.14 o 
  -1  11   0     2281.18     2503.78     83.22 o 
   1  11   0     2261.69     2385.04     90.66 o 
   3  11   0      499.82      523.05     22.13 o 
   5  11   0       95.02       79.25     16.99 o 
  -4  12   0      839.11      890.46     28.60 o 
  -2  12   0     1082.70     1161.80     30.22 o 
   0  12   0     4639.81     5362.63     97.79 o 
   2  12   0     1115.79     1239.46     60.03 o 
   4  12   0      847.89      912.69     33.67 o 
  -5  13   0       52.13       57.65     19.81 o 
  -3  13   0     2083.89     2003.40     39.30 o 
  -1  13   0     1677.56     1742.76     63.33 o 
   1  13   0     1666.56     1688.02     34.19 o 
   3  13   0     2061.95     1968.72     82.26 o 
   5  13   0       49.89       21.22     19.55 o 
  -4  14   0      303.90      276.47     25.83 o 
  -2  14   0      115.61      114.55     16.77 o 
   0  14   0        4.23       -1.71      4.24 o 
   2  14   0      117.75      130.75     12.38 o 
   4  14   0      304.56      319.45     21.60 o 
  -3  15   0     1971.21     1844.35     71.42 o 
  -1  15   0      256.32      231.16     20.69 o 
   1  15   0      262.28      229.80      9.34 o 
   3  15   0     1937.24     1866.55     52.59 o 
   5  15   0       25.77       35.14     18.62 o 
  -4  16   0       38.72       48.29     17.03 o 
  -2  16   0      639.32      593.97     33.76 o 
   0  16   0     3147.34     3362.97     63.89 o 
   2  16   0      637.62      682.29    100.42 o 
   4  16   0       35.65       44.56     13.20 o 
  -3  17   0     1122.68     1050.71     49.46 o 
   1  17   0       95.55       89.19      7.37 o 
   3  17   0     1121.70     1081.61     81.02 o 
   5  17   0       45.34        5.30     14.62 o 
  -4  18   0      325.48      335.28     29.86 o 
  -2  18   0      545.60      594.69     34.31 o 
   2  18   0      568.73      519.66     24.51 o 
   4  18   0      330.30      304.10     22.49 o 
  -1  19   0     1453.48     1488.06     60.93 o 
   1  19   0     1428.79     1410.33     31.05 o 
   3  19   0      406.61      480.33     25.47 o 
   5  19   0       59.54       59.79     16.99 o 
  -4  20   0       56.10       73.62     20.49 o 
  -2  20   0      479.85      436.88     33.98 o 
   0  20   0      287.22      285.59     16.19 o 
   2  20   0      479.46      457.57     27.14 o 
   4  20   0       56.15       40.30     14.72 o 
  -3  21   0      152.74      173.92     23.81 o 
  -1  21   0     1736.57     1539.54     67.71 o 
   1  21   0     1724.09     1638.12     45.94 o 
   3  21   0      161.39      158.76     17.22 o 
  -4  22   0      125.57      142.15     24.72 o 
  -2  22   0      435.54      384.46     33.93 o 
   0  22   0      315.42      437.16     25.71 o 
   2  22   0      423.74      411.01     39.42 o 
   4  22   0      122.91      136.08     18.49 o 
  -3  23   0       33.87       53.73     19.85 o 
  -1  23   0      553.49      536.78     24.61 o 
   1  23   0      557.41      513.13     23.64 o 
   3  23   0       33.82       18.34     15.99 o 
  -2  24   0      243.40      224.65     27.68 o 
   0  24   0        1.71       52.77     20.33 o 
   2  24   0      237.20      232.85     18.81 o 
   4  24   0       34.44       18.76     26.53 o 
  -3  25   0      145.02      189.07     27.38 o 
  -1  25   0      102.30      182.94     22.93 o 
   1  25   0      111.21      126.73     25.57 o 
   3  25   0      148.24      138.88     17.65 o 
  -2  26   0        2.73      -17.18     17.18 o 
   0  26   0      487.16      553.57     41.62 o 
   2  26   0        3.06        4.58     11.43 o 
  -3  27   0      208.20      260.88     32.07 o 
  -1  27   0      130.09      171.67     29.31 o 
   1  27   0      138.92      193.03     29.96 o 
   3  27   0      214.13      222.59     21.72 o 
  -2  28   0       45.11       24.30     21.14 o 
   0  28   0      568.00      504.26     40.90 o 
   2  28   0       45.53       47.24     24.43 o 
  -1  29   0      113.44      111.34     27.30 o 
   1  29   0      111.86       59.05     25.05 o 
   0  30   0      405.80      453.46     43.46 o 
  -5   1   1       67.39       64.75     19.32 o 
   1   1   1    48544.96    48036.76    744.51 o 
   3   1   1     1998.09     2040.91     36.53 o 
   5   1   1      123.12      125.17     14.24 o 
  -6   2   1      153.87      160.03     18.67 o 
  -4   2   1      150.70      139.80     18.63 o 
   0   2   1      374.29      409.46      7.13 o 
   2   2   1     3553.63     3464.50     64.92 o 
   4   2   1       10.93       11.92      7.15 o 
   6   2   1      152.26      166.37     23.27 o 
  -5   3   1       62.40       50.39     18.29 o 
  -3   3   1     1296.54     1368.81     51.17 o 
  -1   3   1     1455.04     1512.09     34.66 o 
   1   3   1    14035.73    15302.34    667.42 o 
   3   3   1     2459.59     2407.40     48.19 o 
   5   3   1       95.37      108.38     11.37 o 
  -6   4   1      164.75      184.11     26.37 o 
  -4   4   1      648.73      660.26     35.20 o 
  -2   4   1     5268.62     5220.59    169.11 o 
   0   4   1     5704.52     5807.25     88.71 o 
   2   4   1       79.59       82.09      6.08 o 
   4   4   1      238.97      260.36     13.58 o 
   6   4   1       63.43       63.98     14.24 o 
  -5   5   1      372.90      351.51     29.41 o 
  -3   5   1       27.26       39.65     10.75 o 
  -1   5   1    16865.36    17876.62    626.19 o 
   1   5   1     4416.69     4677.76     73.02 o 
   3   5   1     1926.37     1974.01     40.68 o 
   5   5   1      280.53      300.80     15.96 o 
  -6   6   1       32.73       27.66     17.28 o 
  -4   6   1      128.42      114.20     17.44 o 
  -2   6   1      217.15      204.00     14.78 o 
   0   6   1     1283.27     1326.53     25.91 o 
   2   6   1      400.13      413.28     25.53 o 
   4   6   1      247.25      229.38     12.79 o 
   6   6   1       32.98       44.31     11.38 o 
  -5   7   1        1.79        4.63     11.35 o 
  -3   7   1      457.13      439.42     24.12 o 
  -1   7   1     3094.86     3366.74    267.74 o 
   1   7   1      669.47      688.51     15.87 o 
   3   7   1      496.19      465.93     15.07 o 
   5   7   1       39.38       35.30      9.49 o 
  -4   8   1      171.98      189.83     13.63 o 
  -2   8   1     2163.95     2287.23     62.06 o 
   0   8   1     3812.55     4124.95     64.27 o 
   2   8   1     7987.95     7990.11    144.07 o 
   4   8   1      623.68      597.62     23.38 o 
   6   8   1        7.64        9.21     13.70 o 
  -5   9   1      132.88      142.51     14.20 o 
  -3   9   1      436.58      430.76     13.35 o 
  -1   9   1       16.96       28.41      4.15 o 
   1   9   1      744.00      766.25     17.64 o 
   3   9   1      355.76      419.86     14.47 o 
   5   9   1        7.27        9.48     12.27 o 
  -4  10   1      142.27      138.99     24.20 o 
  -2  10   1      906.28      943.81     19.66 o 
   0  10   1     1352.34     1421.69     28.56 o 
   2  10   1     3202.75     3462.63    238.99 o 
   4  10   1      124.47      121.18     14.97 o 
   6  10   1        3.52       -6.99     13.97 o 
  -5  11   1      362.67      399.05     29.73 o 
  -3  11   1      639.63      644.57     19.67 o 
  -1  11   1      697.36     1033.51     38.48 o 
   1  11   1      754.23      821.63     18.80 o 
   3  11   1      418.43      337.43     19.66 o 
   5  11   1       66.04       67.82     14.72 o 
  -4  12   1       54.14       44.13     15.04 o 
  -2  12   1      164.29      158.85     15.95 o 
   0  12   1     3083.28     3147.74     59.25 o 
   2  12   1      147.27      128.54     17.57 o 
   4  12   1       58.85       33.24     14.54 o 
  -3  13   1      787.61      717.81     17.65 o 
  -1  13   1     1792.79     2292.30     76.93 o 
   1  13   1      233.26      241.66     11.32 o 
   3  13   1      139.56      123.30     13.58 o 
   5  13   1      104.06       98.23     20.23 o 
  -2  14   1     2425.38     2507.50     91.22 o 
   0  14   1     1245.59     1271.47     27.28 o 
   2  14   1      195.32      222.70     14.82 o 
   4  14   1      773.96      799.39     32.43 o 
  -3  15   1      804.90      875.54     40.44 o 
  -1  15   1     2839.31     2852.75    100.48 o 
   1  15   1       61.01       70.42      7.24 o 
   3  15   1     2346.87     2231.74     60.76 o 
   5  15   1        6.26      -12.52     12.52 o 
  -4  16   1       28.79       37.60     16.45 o 
  -2  16   1     2214.40     2132.11     82.19 o 
   0  16   1     1180.39     1177.88     26.39 o 
   2  16   1      343.33      326.68     31.98 o 
   4  16   1      514.76      483.02     26.19 o 
  -3  17   1     1088.32     1086.09     49.30 o 
  -1  17   1     2997.57     2915.45    104.85 o 
   1  17   1     2017.41     1881.44     39.36 o 
   3  17   1      627.06      648.03     27.82 o 
   5  17   1       19.62       28.08     15.08 o 
  -4  18   1       65.52       74.87     17.84 o 
  -2  18   1        8.59        6.18     14.80 o 
   0  18   1     1281.01     1242.09     28.45 o 
   2  18   1     2955.27     2918.39     73.89 o 
   4  18   1       37.66       36.52     26.58 o 
  -3  19   1      266.05      299.04     26.99 o 
   1  19   1      669.68      730.47     19.36 o 
   3  19   1      147.70      119.63     18.91 o 
   5  19   1       44.70       44.07     16.29 o 
  -2  20   1      163.21      198.33     23.52 o 
   0  20   1      319.07      352.30     22.78 o 
   2  20   1     1505.09     1456.68     44.45 o 
   4  20   1      103.20       91.89     16.65 o 
  -3  21   1       41.14       51.29     18.51 o 
  -1  21   1     1078.72     1135.71     35.82 o 
   1  21   1      366.35      353.11     17.04 o 
   3  21   1        5.09       -5.48     11.08 o 
  -2  22   1       97.00       59.74     19.24 o 
   0  22   1     1192.64     1110.55     26.94 o 
   2  22   1      450.26      462.51     24.60 o 
   4  22   1       33.68       21.37     14.76 o 
  -3  23   1       36.30       50.68     19.61 o 
  -1  23   1      160.01      193.30     16.56 o 
   1  23   1       16.37       12.88     22.13 o 
   3  23   1       15.80       22.02     13.18 o 
  -2  24   1       74.13       95.24     22.37 o 
   0  24   1      321.18      316.94     33.19 o 
   2  24   1       86.92       79.28     14.20 o 
   4  24   1       39.27       36.58     16.01 o 
  -3  25   1       29.22       53.06     20.30 o 
  -1  25   1      138.74      143.78     17.44 o 
   1  25   1       62.63       48.82     11.31 o 
   3  25   1        4.52       -4.68     12.78 o 
  -2  26   1      327.49      285.14     31.17 o 
   0  26   1      521.13      575.40     41.27 o 
   2  26   1       18.44       12.35     12.22 o 
  -3  27   1       28.59       28.71     21.29 o 
  -1  27   1       77.75       66.02     23.60 o 
   1  27   1      319.87      328.91     36.98 o 
   3  27   1       19.14       12.92     34.79 o 
  -2  28   1      147.43      183.82     28.37 o 
   0  28   1      285.63      313.04     35.11 o 
   2  28   1       87.43      101.41     28.26 o 
  -1  29   1       16.28       39.67     23.76 o 
   1  29   1      223.37      165.06     31.52 o 
   0  30   1      157.52      164.40     30.67 o 
  -6   0   2      148.42      141.31     25.65 o 
   0   0   2      528.69      543.58     13.82 o 
   2   0   2    27770.40    28725.05    625.99 o 
   4   0   2     1140.62     1040.84     32.50 o 
   6   0   2       52.39       33.25     18.79 o 
  -5   1   2      177.65      198.42     23.79 o 
  -1   1   2    16202.82    16456.02    493.16 o 
   1   1   2    12635.95    12638.64    224.47 o 
   3   1   2      798.86      867.56     21.51 o 
   5   1   2        7.19       12.08     10.50 o 
  -6   2   2       97.67       77.73     20.94 o 
  -4   2   2      743.26      724.70     37.43 o 
   0   2   2       27.15       39.69      3.10 o 
   2   2   2     3375.18     3074.76     58.77 o 
   4   2   2      502.10      487.52     17.40 o 
   6   2   2      269.34      304.44     21.75 o 
  -5   3   2       10.26       -3.75     15.67 o 
  -3   3   2     1221.75     1400.54     50.17 o 
  -1   3   2    19963.96    19490.82    424.33 o 
   1   3   2    23751.39    23790.06    361.47 o 
   3   3   2      653.83      629.55     31.04 o 
   5   3   2      298.86      326.16     16.34 o 
  -6   4   2        5.46       36.60     18.40 o 
  -4   4   2      332.63      351.06     27.37 o 
  -2   4   2     4245.00     4436.33    132.14 o 
   0   4   2     3490.87     3518.18     55.64 o 
   2   4   2      310.68      326.52     14.46 o 
   4   4   2      354.00      358.02     15.63 o 
   6   4   2       70.93       96.88     14.74 o 
  -5   5   2       41.31       35.18     11.53 o 
  -3   5   2      178.97      168.33     15.01 o 
  -1   5   2     1633.05     1640.98     37.87 o 
   1   5   2    10737.73    10727.12    166.21 o 
   3   5   2       84.61       91.89     12.73 o 
   5   5   2       86.90      114.58     11.53 o 
  -6   6   2       27.81       21.60     17.45 o 
  -4   6   2      232.22      249.85     15.46 o 
  -2   6   2      362.63      417.58     14.19 o 
   0   6   2     2639.32     2742.94     43.79 o 
   2   6   2     1257.05     1253.59     26.64 o 
   4   6   2       33.61       17.79      7.51 o 
   6   6   2       63.91       44.36     14.74 o 
  -5   7   2      169.28      158.40     14.49 o 
  -3   7   2     1223.23     1137.64     31.27 o 
  -1   7   2      535.22      614.66     47.69 o 
   1   7   2     3518.49     3395.26     63.51 o 
   3   7   2      130.61      133.39      8.54 o 
   5   7   2      144.77      135.91     12.18 o 
  -4   8   2       76.98       82.13     10.75 o 
  -2   8   2     2236.47     2477.07     70.21 o 
   0   8   2     1421.40     1503.10     29.50 o 
   2   8   2     2915.38     3148.80     59.92 o 
   4   8   2       43.16       40.85      8.26 o 
   6   8   2       13.75       18.80     15.02 o 
  -5   9   2       59.35       96.69     14.61 o 
  -3   9   2     1515.23     1474.15     30.82 o 
  -1   9   2      960.40     1064.11     49.27 o 
   1   9   2     1362.63     1361.55     32.99 o 
   3   9   2      957.97      897.51     22.69 o 
   5   9   2       78.24      103.42     11.41 o 
  -4  10   2       42.69       55.61      9.95 o 
  -2  10   2      536.28      552.14     28.52 o 
   0  10   2      101.90      111.51      6.30 o 
   2  10   2     4504.27     4454.11     82.66 o 
   4  10   2      712.97      705.22     21.56 o 
   6  10   2       18.29       39.25     15.19 o 
  -3  11   2      465.16      424.36     12.73 o 
  -1  11   2      154.78      140.19     10.49 o 
   1  11   2     3244.21     3325.81     62.97 o 
   3  11   2     1426.28     1431.65     32.02 o 
   5  11   2       12.26       12.76     12.54 o 
  -4  12   2      597.04      607.94     39.99 o 
  -2  12   2     2261.82     2400.19     70.64 o 
   0  12   2     2434.52     2743.09     52.46 o 
   2  12   2      741.28      707.64     25.02 o 
   4  12   2      306.27      292.63     20.73 o 
  -3  13   2      933.71      918.32     20.43 o 
  -1  13   2      708.91      846.58    114.24 o 
   1  13   2     2703.76     2843.48     54.65 o 
   3  13   2      497.67      460.61     26.76 o 
   5  13   2      133.38      109.70     16.98 o 
  -4  14   2      132.89      160.94     19.66 o 
  -2  14   2     1016.59      977.09     44.98 o 
   0  14   2      460.27      453.57     18.60 o 
   2  14   2      683.49      643.19     52.07 o 
   4  14   2      288.37      243.18     19.84 o 
  -3  15   2      453.35      434.09     27.66 o 
  -1  15   2     2059.32     2364.19    132.69 o 
   1  15   2      848.80      941.03     22.78 o 
   3  15   2      389.30      312.09     20.17 o 
   5  15   2       40.67       50.99     19.14 o 
  -4  16   2      126.30      138.89     19.76 o 
  -2  16   2      936.78      959.92     43.69 o 
   0  16   2      831.80      818.38     20.08 o 
   2  16   2     1652.74     1538.66     43.91 o 
   4  16   2      255.66      220.57     19.50 o 
  -3  17   2      219.51      230.90     22.63 o 
  -1  17   2      414.61      421.14     17.37 o 
   1  17   2      102.76      118.32     14.93 o 
   3  17   2      207.33      168.95     16.72 o 
   5  17   2       15.58       12.32     14.14 o 
  -2  18   2     1341.32     1318.20     56.87 o 
   0  18   2     1268.68     1267.23     28.53 o 
   2  18   2      425.96      392.85     53.29 o 
   4  18   2      188.17      186.55     19.39 o 
  -3  19   2        9.26       24.40     15.13 o 
  -1  19   2      417.31      396.08     20.60 o 
   1  19   2      176.58      183.16     13.92 o 
   3  19   2     2062.38     2033.52     87.56 o 
   5  19   2        6.32       16.17     15.30 o 
  -2  20   2      819.10      827.57     42.70 o 
   0  20   2      551.86      560.86     25.00 o 
   2  20   2      731.75      708.30     32.51 o 
   4  20   2      398.71      327.40     24.48 o 
  -3  21   2       78.23       98.73     20.37 o 
  -1  21   2      150.28      155.47     14.98 o 
   1  21   2     1134.46     1068.19     31.46 o 
   3  21   2      377.71      354.28     23.46 o 
  -2  22   2      320.38      258.12     27.88 o 
   0  22   2      448.22      472.60     27.76 o 
   2  22   2       38.58       36.13     12.16 o 
   4  22   2       19.47       14.06     14.27 o 
  -3  23   2        9.77       22.42     17.77 o 
  -1  23   2      148.81      177.00     15.90 o 
   1  23   2      221.87      217.34     16.55 o 
   3  23   2       17.66       24.10     13.22 o 
  -2  24   2      118.11      119.49     15.90 o 
   0  24   2      285.92      381.94     34.53 o 
   2  24   2        8.75       10.04     14.87 o 
   4  24   2       22.84       -7.86     13.68 o 
  -3  25   2       54.09       73.59     23.06 o 
  -1  25   2      387.13      395.23     23.04 o 
   1  25   2      794.33      703.04     36.24 o 
   3  25   2       62.37       66.26     15.95 o 
  -2  26   2       46.39       27.14     13.44 o 
   0  26   2       53.90       57.58     21.76 o 
   2  26   2       53.28       42.27     13.72 o 
  -3  27   2      116.83      103.17     23.93 o 
  -1  27   2      242.70      312.22     34.00 o 
   1  27   2      221.75      234.06     32.03 o 
   3  27   2       41.91       52.09     15.23 o 
  -2  28   2       35.58       28.75     21.67 o 
   0  28   2      311.09      317.41     34.95 o 
   2  28   2       58.76       92.05     27.21 o 
  -1  29   2       13.80        8.13     20.25 o 
   1  29   2      161.22      233.75     33.56 o 
   0  30   2      182.85      221.69     33.30 o 
  -5   1   3      503.90      525.16     33.16 o 
  -1   1   3      707.55      749.08     20.42 o 
   1   1   3    22078.10    22025.99    332.88 o 
   3   1   3     1987.77     1886.72     39.61 o 
   5   1   3      913.47      936.09     32.77 o 
  -6   2   3       20.77        8.32     13.40 o 
  -4   2   3     1022.18     1111.16     47.62 o 
  -2   2   3     1892.20     1899.97     64.55 o 
   0   2   3     6814.14     6838.43     94.26 o 
   2   2   3     1524.41     1491.40     30.99 o 
   4   2   3      438.58      424.99     21.51 o 
   6   2   3       52.82       85.60     14.73 o 
  -5   3   3      294.67      302.43     60.76 o 
  -3   3   3       15.79       29.16     11.61 o 
  -1   3   3     1123.65     1170.53     19.94 o 
   1   3   3     6234.49     6307.88     98.51 o 
   3   3   3     1468.29     1429.46     31.40 o 
   5   3   3      339.39      358.11     17.27 o 
  -6   4   3       20.82        5.25     18.00 o 
  -4   4   3       49.75       46.34     10.16 o 
  -2   4   3     1129.80     1038.50     39.21 o 
   0   4   3     2318.19     2242.56     31.91 o 
   2   4   3      782.36      795.23     19.06 o 
   4   4   3       99.06      114.52      9.99 o 
   6   4   3        4.53       16.09     12.22 o 
  -5   5   3      329.92      315.64     26.04 o 
  -3   5   3      207.30      253.32     13.30 o 
  -1   5   3     3111.05     3165.21     57.50 o 
   1   5   3     4879.79     4688.65     74.16 o 
   3   5   3      145.42      165.89      9.45 o 
   5   5   3       73.22       49.71      9.91 o 
  -6   6   3       25.61       27.68     18.31 o 
  -4   6   3      467.06      467.92     19.74 o 
  -2   6   3     1702.92     1821.96     42.89 o 
   0   6   3     1798.25     1793.79     29.58 o 
   2   6   3      586.68      588.20     15.67 o 
   4   6   3      301.18      307.54     16.13 o 
   6   6   3        6.22       -4.47      9.73 o 
  -5   7   3      129.88      116.15     19.17 o 
  -3   7   3       35.00       27.06      7.02 o 
  -1   7   3     5982.86     6058.09    133.47 o 
   1   7   3     2680.64     2746.66     45.07 o 
   3   7   3      190.71      168.35      9.63 o 
   5   7   3       94.05      100.13     20.94 o 
  -4   8   3      880.16      897.20     28.23 o 
  -2   8   3      795.83     1012.44     89.99 o 
   0   8   3     2710.94     2846.50     45.73 o 
   2   8   3      196.62      246.69     16.76 o 
   4   8   3      700.94      669.77     20.96 o 
   6   8   3       20.54       12.58     16.15 o 
  -5   9   3      102.87       73.68     17.23 o 
  -3   9   3      122.45      115.01      9.28 o 
  -1   9   3       44.33       71.41      6.07 o 
   1   9   3      868.50      947.78     21.27 o 
   3   9   3       31.61       30.36      6.12 o 
   5   9   3      107.77       99.91     11.25 o 
  -4  10   3      301.46      300.96     16.15 o 
  -2  10   3     1771.76     1807.24     42.63 o 
   0  10   3     1010.13      956.60     17.98 o 
   2  10   3      481.31      450.96     10.89 o 
   4  10   3      598.82      555.46     27.08 o 
   6  10   3       53.81       58.81     16.19 o 
  -3  11   3      613.73      569.49     20.71 o 
  -1  11   3      928.38      911.25     24.77 o 
   1  11   3     1195.30     1191.43     26.19 o 
   3  11   3      583.79      582.91     17.02 o 
   5  11   3      158.92      167.83     18.36 o 
  -4  12   3      234.73      269.28     15.15 o 
  -2  12   3      151.38      169.69     12.83 o 
   0  12   3     2438.36     2643.69     43.40 o 
   2  12   3      322.97      295.09     16.36 o 
   4  12   3      212.65      230.59     18.59 o 
  -3  13   3      323.01      327.48     14.91 o 
  -1  13   3     1157.39     1229.30     36.80 o 
   1  13   3      628.54      775.96     19.64 o 
   3  13   3      192.25      188.69     15.90 o 
   5  13   3       14.25       30.42     13.51 o 
  -4  14   3        3.59       21.44     13.38 o 
  -2  14   3     1696.84     1769.36     97.03 o 
   0  14   3     1272.92     1282.08     23.69 o 
   2  14   3     1554.45     1456.51     32.34 o 
   4  14   3       48.27       53.51     13.49 o 
  -3  15   3       38.15       37.70     13.25 o 
  -1  15   3       75.66       78.32      8.33 o 
   1  15   3     1130.70     1247.78    111.61 o 
   3  15   3     1383.99     1375.14     52.87 o 
   5  15   3       96.50      131.00     18.06 o 
  -2  16   3      744.55      787.35     38.19 o 
   0  16   3      910.81      923.07     18.86 o 
   2  16   3      564.22      544.31     17.02 o 
   4  16   3      148.15      175.22     17.93 o 
  -3  17   3      845.02      846.51     40.59 o 
  -1  17   3     1594.15     1526.35     32.50 o 
   1  17   3      790.23      757.69     20.22 o 
   3  17   3      361.99      339.16     21.78 o 
   5  17   3       23.66       32.24     16.86 o 
  -2  18   3     1860.93     1694.58     68.67 o 
   0  18   3      815.11      874.53     30.94 o 
   2  18   3      505.70      472.75     16.18 o 
   4  18   3      890.46      871.03     49.05 o 
  -3  19   3       23.63        7.76     14.57 o 
  -1  19   3     2205.03     2226.35     45.33 o 
   1  19   3      247.71      261.65     12.22 o 
   3  19   3       73.75       67.43     14.15 o 
   5  19   3       63.92       68.27     22.85 o 
  -2  20   3      177.02      156.51     22.72 o 
   0  20   3     1157.57     1175.59     23.61 o 
   2  20   3       31.46       34.90     11.38 o 
   4  20   3      269.05      249.25     22.18 o 
  -3  21   3      231.11      207.14     24.38 o 
  -1  21   3      367.89      352.22     21.44 o 
   1  21   3      382.56      327.97     14.12 o 
   3  21   3       61.88       68.86     14.38 o 
  -2  22   3      227.74      226.00     17.90 o 
   0  22   3      365.33      358.96     16.35 o 
   2  22   3      112.27      103.54     14.25 o 
   4  22   3       17.55        2.53     29.40 o 
  -1  23   3      667.41      708.57     22.31 o 
   1  23   3      982.72      913.17     31.69 o 
   3  23   3      188.86      192.14     18.76 o 
  -2  24   3       30.61       52.25     19.43 o 
   0  24   3      261.22      250.94     17.17 o 
   2  24   3      166.42      152.62     23.38 o 
   4  24   3       25.67       35.04     20.94 o 
  -3  25   3      108.24       66.31     22.68 o 
  -1  25   3       45.96       40.81     12.73 o 
   1  25   3       73.87       88.93     13.36 o 
   3  25   3       17.07       11.86     13.99 o 
  -2  26   3      173.58      206.10     25.54 o 
   0  26   3      268.69      297.01     32.04 o 
   2  26   3      101.01      102.24     37.39 o 
  -3  27   3      121.86      112.48     25.01 o 
  -1  27   3      124.08      143.20     25.57 o 
   1  27   3       35.30       33.38     22.42 o 
   3  27   3       60.30       59.90     24.26 o 
  -2  28   3      253.27      364.02     35.60 o 
   0  28   3        8.75       35.16     22.09 o 
   2  28   3       17.19       15.03     23.40 o 
  -1  29   3      124.49      133.61     27.10 o 
   1  29   3       41.78       -5.05     22.04 o 
   0  30   3      253.26      281.28     35.80 o 
  -6   0   4      173.15      162.65     27.62 o 
  -2   0   4     4221.23     4013.35    132.26 o 
   0   0   4    64210.96    62842.86   1916.97 o 
   2   0   4     8150.03     7611.81    170.80 o 
   4   0   4     1120.67     1113.15     48.13 o 
   6   0   4      866.43      952.31     51.07 o 
  -5   1   4      276.43      228.85     15.02 o 
  -1   1   4     9177.50     8922.48    146.38 o 
   1   1   4    23768.09    23384.54    321.97 o 
   3   1   4     1160.91     1170.08     36.34 o 
   5   1   4       43.33       36.84     11.27 o 
  -6   2   4       39.14       16.91     14.33 o 
  -4   2   4       59.04       62.43     14.03 o 
  -2   2   4     3228.43     3151.59     74.57 o 
   0   2   4     8209.64     8494.74    117.32 o 
   2   2   4     3253.26     3378.92     64.21 o 
   4   2   4      952.53      890.68     24.59 o 
   6   2   4      230.99      184.01     23.38 o 
  -5   3   4      310.76      353.34     20.46 o 
  -3   3   4      410.18      440.98     16.64 o 
  -1   3   4    10540.51    10300.07    157.58 o 
   1   3   4      544.08      571.85     12.56 o 
   3   3   4     1011.17      992.92     24.35 o 
   5   3   4        1.48        1.44      8.32 o 
  -6   4   4       40.64       48.39     15.91 o 
  -4   4   4      114.09      111.29     11.68 o 
  -2   4   4      792.44      887.36     22.93 o 
   0   4   4     2190.33     2182.56     31.59 o 
   2   4   4     2376.96     2334.49     46.22 o 
   4   4   4       56.62       72.57      8.94 o 
   6   4   4       59.32       64.47     20.38 o 
  -5   5   4        8.19        5.75     14.67 o 
  -3   5   4     1040.54     1097.36     30.02 o 
  -1   5   4     3483.33     3353.73     47.49 o 
   1   5   4     2818.41     3016.00     49.26 o 
   3   5   4      268.48      308.33     12.88 o 
   5   5   4       73.63       68.85     10.59 o 
  -6   6   4      194.51      170.77     25.52 o 
  -4   6   4      523.66      497.36     66.97 o 
  -2   6   4     3552.57     3878.88     87.65 o 
   0   6   4     1158.80     1198.42     21.31 o 
   2   6   4      472.30      461.84     13.91 o 
   4   6   4     1227.89     1212.64     30.27 o 
   6   6   4       11.53       15.58     11.43 o 
  -5   7   4      240.04      230.85     24.27 o 
  -3   7   4      233.16      247.15     12.46 o 
  -1   7   4     6258.46     6562.69     91.77 o 
   1   7   4        7.24       15.77      3.63 o 
   3   7   4      461.58      434.49     15.29 o 
   5   7   4      193.53      182.90     13.58 o 
  -4   8   4      144.00      151.08     15.92 o 
  -2   8   4      153.70      192.43      8.83 o 
   0   8   4      330.78      356.57      9.27 o 
   2   8   4      529.52      532.60     12.70 o 
   4   8   4       15.71        3.43      7.37 o 
   6   8   4       14.59       14.45     19.19 o 
  -5   9   4       43.62       46.19     15.76 o 
  -3   9   4      297.18      277.18     13.17 o 
  -1   9   4     6965.42     7307.30    134.42 o 
   1   9   4      332.01      400.42     10.62 o 
   3   9   4       74.39       77.16     17.51 o 
   5   9   4       78.95       80.89     10.93 o 
  -4  10   4       76.99       93.07     10.28 o 
  -2  10   4     1816.95     1816.80     66.18 o 
   0  10   4     2143.26     2396.82     39.84 o 
   2  10   4      361.92      359.78     10.23 o 
   4  10   4        7.32       -1.33      8.07 o 
   6  10   4        1.99      -12.82     17.51 o 
  -3  11   4      398.53      378.65     13.01 o 
  -1  11   4      711.62      857.69     20.03 o 
   1  11   4      438.24      463.66     21.56 o 
   3  11   4      364.87      353.17     13.51 o 
   5  11   4       56.79       81.98     15.67 o 
  -4  12   4      109.03      134.35     15.80 o 
  -2  12   4     4281.26     4319.87     97.38 o 
   0  12   4     7063.72     7343.48    115.27 o 
   2  12   4     1726.22     1754.07     37.56 o 
   4  12   4      106.98       93.20     14.53 o 
  -3  13   4      706.89      708.81     22.46 o 
  -1  13   4      330.92      314.75     17.81 o 
   1  13   4      752.59      784.50     22.29 o 
   3  13   4      300.34      270.54     18.10 o 
   5  13   4       44.96       44.88     14.77 o 
  -2  14   4      586.92      616.74     30.71 o 
   0  14   4     1088.45     1180.27     22.34 o 
   2  14   4       11.57       17.58      6.25 o 
   4  14   4      212.03      181.31     18.27 o 
  -3  15   4      383.69      372.21     15.61 o 
  -1  15   4      382.26      390.14     13.27 o 
   1  15   4     2848.95     2807.81     55.48 o 
   3  15   4     1744.93     1628.28     49.84 o 
   5  15   4      117.32       90.81     16.82 o 
  -2  16   4      740.79      783.73     73.80 o 
   0  16   4      731.29      772.31     16.60 o 
   2  16   4      617.78      606.25     18.33 o 
   4  16   4      125.34      115.56     16.51 o 
  -3  17   4      130.38      162.48     18.68 o 
  -1  17   4     1559.37     1523.51     33.06 o 
   1  17   4      299.83      267.30     23.42 o 
   3  17   4      129.43      109.83     15.27 o 
   5  17   4       24.68        5.17     14.68 o 
  -2  18   4     2786.69     2695.07     99.40 o 
   0  18   4     2220.26     2183.97     38.11 o 
   2  18   4     1202.91     1127.09     27.78 o 
   4  18   4      582.41      546.23     28.36 o 
  -3  19   4      737.47      751.16     38.20 o 
  -1  19   4      189.46      196.49      9.15 o 
   1  19   4      205.93      232.03     23.48 o 
   3  19   4      410.71      402.02     27.53 o 
  -2  20   4      261.64      245.07     17.78 o 
   0  20   4      545.14      493.74     22.30 o 
   2  20   4      385.13      374.86     22.23 o 
   4  20   4       27.79       75.68     35.48 o 
  -1  21   4       56.76       47.95      9.23 o 
   1  21   4        0.82        3.42      6.66 o 
   3  21   4       88.28       78.86     14.94 o 
  -2  22   4      154.49      143.69     15.90 o 
   0  22   4      205.62      197.18     11.55 o 
   2  22   4      379.57      340.59     22.94 o 
   4  22   4       89.15       74.73     17.12 o 
  -3  23   4        3.69       24.03     19.45 o 
  -1  23   4       56.15       56.55      9.63 o 
   1  23   4      155.79      144.75     14.75 o 
   3  23   4        9.35       30.27     13.38 o 
  -2  24   4       66.11       47.11     12.72 o 
   0  24   4      105.17      105.00     13.58 o 
   2  24   4      242.76      220.96     18.84 o 
  -3  25   4      174.41      116.21     25.00 o 
  -1  25   4      255.34      294.05     20.30 o 
   1  25   4      567.77      564.78     25.48 o 
   3  25   4       52.14       73.90     16.11 o 
  -2  26   4      121.98      134.80     13.68 o 
   0  26   4       47.87       46.97     20.73 o 
   2  26   4        3.30       17.86     12.72 o 
  -3  27   4      111.63      117.58     37.17 o 
  -1  27   4      120.27       87.23     23.92 o 
   1  27   4      349.54      318.12     36.40 o 
   0  28   4      130.86      117.66     26.95 o 
   2  28   4      205.69      196.28     32.60 o 
  -1  29   4        7.12       -4.59     20.18 o 
   1  29   4       12.26       -5.93     21.45 o 
   0  30   4        2.25       -8.48     22.09 o 
  -5   1   5      104.51      117.50     12.11 o 
  -3   1   5     1840.66     1740.34     46.60 o 
  -1   1   5     2655.33     2656.10     42.60 o 
   1   1   5      804.59      874.08     15.17 o 
   3   1   5     2799.90     2672.43     53.82 o 
   5   1   5      216.09      231.50     17.35 o 
  -6   2   5        8.33       13.08     22.26 o 
  -4   2   5       22.78       23.41      9.75 o 
  -2   2   5     5505.16     5358.37    121.07 o 
   0   2   5     5635.97     5488.84     86.80 o 
   2   2   5     6624.91     6504.43    120.76 o 
   4   2   5      107.61      107.43     10.06 o 
   6   2   5       27.35       53.86     17.12 o 
  -5   3   5      189.35      176.91     17.61 o 
  -3   3   5       98.29      101.65      7.91 o 
  -1   3   5     3686.92     3516.59     56.15 o 
   1   3   5      110.77      127.05      5.99 o 
   3   3   5     1702.93     1702.09     37.05 o 
   5   3   5       88.17       81.77     12.99 o 
  -6   4   5       17.85      -20.44     39.32 o 
  -4   4   5      324.59      360.71     17.50 o 
  -2   4   5     3356.10     3470.62     69.69 o 
   0   4   5     1702.62     1654.19     25.33 o 
   2   4   5      612.02      587.17     16.08 o 
   4   4   5      328.63      325.58     15.72 o 
   6   4   5        3.30       -2.36     12.70 o 
  -5   5   5        9.88       39.51     13.23 o 
  -3   5   5     2966.98     2942.62     69.31 o 
  -1   5   5     5326.21     5402.51     85.19 o 
   1   5   5     1115.57      957.02     18.30 o 
   3   5   5       33.88       28.43      6.37 o 
   5   5   5       76.14       75.87     10.58 o 
  -6   6   5       13.00       13.45     14.26 o 
  -4   6   5      137.63      166.43     27.58 o 
  -2   6   5      196.44      212.03      9.97 o 
   0   6   5     1665.52     1721.34     25.85 o 
   2   6   5      238.89      240.99      9.00 o 
   4   6   5      250.35      251.99     13.85 o 
   6   6   5        8.37       15.05     18.92 o 
  -5   7   5       85.68       81.91     18.50 o 
  -3   7   5      421.43      426.58     15.23 o 
  -1   7   5      891.96     1026.68     16.96 o 
   1   7   5      355.47      399.66     10.47 o 
   3   7   5      292.19      303.15     13.33 o 
   5   7   5      215.38      228.37     14.70 o 
  -6   8   5       13.98       27.55     24.41 o 
  -4   8   5      196.49      205.16     13.37 o 
  -2   8   5     1393.18     1334.52     26.29 o 
   0   8   5     1523.65     1525.09     27.14 o 
   2   8   5      149.15      169.20      7.43 o 
   4   8   5        5.07       17.97      7.52 o 
   6   8   5       13.43        9.01     13.89 o 
  -5   9   5       82.15       71.85     16.73 o 
  -3   9   5       73.97       82.09      7.89 o 
  -1   9   5     2816.10     2897.24     42.01 o 
   1   9   5      443.23      467.72     17.21 o 
   3   9   5       13.95       13.60      6.10 o 
   5   9   5        6.15        4.82     12.23 o 
  -6  10   5       28.40       37.43     26.73 o 
  -4  10   5      382.58      326.62     23.89 o 
  -2  10   5      611.81      566.14     17.49 o 
   0  10   5     5308.99     5694.78     90.63 o 
   2  10   5       23.30       21.54      5.06 o 
   4  10   5      164.56      150.49     11.22 o 
  -3  11   5     1378.56     1338.39     27.33 o 
  -1  11   5     3723.59     3772.22     61.72 o 
   1  11   5     7781.28     8308.13    130.46 o 
   3  11   5      366.03      368.45     14.09 o 
   5  11   5       52.88       27.12     13.60 o 
  -4  12   5       59.84       78.22     14.70 o 
  -2  12   5     1209.81     1186.22     31.23 o 
   0  12   5     2855.90     3117.79     51.18 o 
   2  12   5      321.64      325.15      9.79 o 
   4  12   5      160.40      131.28     16.06 o 
  -3  13   5       27.53       23.61      7.08 o 
  -1  13   5      730.94      799.60     17.28 o 
   1  13   5     1960.91     2005.27     30.52 o 
   3  13   5     1004.76      923.31     33.53 o 
   5  13   5        8.09       -8.06     12.00 o 
  -2  14   5       19.74       21.71      6.46 o 
   0  14   5       31.74       32.59      4.88 o 
   2  14   5       48.12       50.68      7.52 o 
   4  14   5      178.18      169.24     18.05 o 
  -3  15   5      296.48      281.05     14.95 o 
  -1  15   5      621.20      628.20     15.43 o 
   1  15   5      236.38      247.97     11.64 o 
   3  15   5      288.16      301.22     20.34 o 
   5  15   5      101.82       78.28     16.84 o 
  -2  16   5      797.43      815.95     30.18 o 
   0  16   5      525.28      548.78     13.99 o 
   2  16   5      213.54      197.55     14.11 o 
   4  16   5      219.52      215.96     22.82 o 
  -3  17   5      709.65      703.65     33.89 o 
  -1  17   5     2648.54     2556.77     43.97 o 
   1  17   5     1602.06     1517.20     33.87 o 
   3  17   5     1182.40     1205.23     39.92 o 
   5  17   5       98.69      105.57     18.36 o 
  -2  18   5       95.58       76.30     12.60 o 
   0  18   5      631.44      636.26     15.70 o 
   2  18   5       14.35       14.66      7.27 o 
   4  18   5      168.21      205.30     20.33 o 
  -1  19   5     1405.07     1395.30     27.54 o 
   1  19   5     1450.55     1341.43     31.54 o 
   3  19   5      249.87      248.95     20.04 o 
  -2  20   5      211.69      212.52     18.82 o 
   0  20   5      959.33      951.78     20.63 o 
   2  20   5      420.57      393.83     16.21 o 
   4  20   5      305.38      297.79     23.76 o 
  -3  21   5      344.86      319.68     32.23 o 
  -1  21   5      886.68      879.19     27.05 o 
   1  21   5      443.02      393.82     16.09 o 
   3  21   5        5.81       -6.72     26.38 o 
  -2  22   5      108.16      116.50     20.33 o 
   0  22   5        0.11       -2.13      6.81 o 
   2  22   5      251.66      248.24     19.70 o 
   4  22   5       12.83        4.40     14.23 o 
  -3  23   5      323.60      264.29     21.97 o 
  -1  23   5      153.79      147.42     12.01 o 
   1  23   5      328.71      290.92     19.38 o 
   3  23   5       88.43       93.32     16.01 o 
  -2  24   5      299.14      295.66     16.57 o 
   0  24   5       83.47       83.78     13.06 o 
   2  24   5      128.73      132.65     16.59 o 
  -3  25   5       26.90       17.41     13.96 o 
  -1  25   5      157.93      133.19     15.97 o 
   1  25   5       14.27       20.75     13.41 o 
   3  25   5        2.98       -3.23     13.48 o 
  -2  26   5      145.48      177.07     20.74 o 
   0  26   5      425.31      438.42     37.85 o 
   2  26   5      365.83      359.18     26.89 o 
  -3  27   5       23.31       25.32     20.62 o 
  -1  27   5       44.02       31.34     19.11 o 
   1  27   5      267.13      206.78     31.60 o 
   0  28   5      116.37      149.43     28.49 o 
   2  28   5      154.25      169.94     31.18 o 
  -1  29   5      142.47      148.52     27.42 o 
   1  29   5      111.80      122.24     28.64 o 
   0  30   5      234.79      245.31     33.75 o 
  -6   0   6       70.34       78.65     22.93 o 
  -4   0   6     2263.08     2155.12     84.97 o 
  -2   0   6     3362.28     3315.84    106.31 o 
   0   0   6     1686.00     1533.22     66.46 o 
   2   0   6     2826.99     3064.12    103.91 o 
   4   0   6      426.61      448.17     29.26 o 
   6   0   6      103.58      134.72     23.88 o 
  -5   1   6       65.16       33.59     13.69 o 
  -3   1   6      212.37      242.89     15.38 o 
  -1   1   6     3707.08     3730.45     58.64 o 
   1   1   6     3065.09     2955.95     48.14 o 
   3   1   6      154.72      155.72     10.04 o 
   5   1   6       30.22        9.69     21.19 o 
  -6   2   6      125.47       85.29     16.76 o 
  -4   2   6      381.60      422.90     28.74 o 
  -2   2   6     2037.89     2021.01     40.78 o 
   0   2   6     2381.55     2328.10     38.91 o 
   2   2   6     5464.21     5671.17    104.87 o 
   4   2   6      221.93      185.57     14.55 o 
   6   2   6       71.37       79.58     15.02 o 
  -5   3   6       68.30       71.19     14.48 o 
  -3   3   6     2170.28     2048.64     41.96 o 
  -1   3   6    11306.76    10924.32    198.78 o 
   1   3   6     2809.28     2703.07     40.62 o 
   3   3   6       55.20       64.01      7.76 o 
   5   3   6       50.18       61.12     14.09 o 
  -6   4   6       58.10       60.33     16.18 o 
  -4   4   6      713.17      694.81     20.91 o 
  -2   4   6       14.13       14.74      5.56 o 
   0   4   6     2281.52     2242.11     33.31 o 
   2   4   6      271.16      281.51     10.04 o 
   4   4   6      322.54      322.31     15.47 o 
   6   4   6       13.26       28.19     12.68 o 
  -5   5   6       38.23       60.24     14.01 o 
  -3   5   6      219.54      206.13     14.35 o 
  -1   5   6     1738.30     1784.41     30.65 o 
   1   5   6     1356.81     1424.89     25.88 o 
   3   5   6      401.18      372.15     14.42 o 
   5   5   6       15.19       15.50      9.99 o 
  -6   6   6       30.83       49.33     15.59 o 
  -4   6   6      847.81      811.86     30.34 o 
  -2   6   6     2189.68     2253.28     44.39 o 
   0   6   6     5777.03     5959.43     83.79 o 
   2   6   6      136.62       87.18      8.68 o 
   4   6   6      144.56      127.69     11.03 o 
   6   6   6        3.84        1.28     18.10 o 
  -5   7   6      119.24      114.74     15.76 o 
  -3   7   6      557.68      524.68     15.13 o 
  -1   7   6      475.99      506.38     10.32 o 
   1   7   6     2782.64     2840.29     47.61 o 
   3   7   6      906.04      928.51     28.50 o 
   5   7   6       50.03       38.48      9.89 o 
  -6   8   6        7.45        6.14     14.16 o 
  -4   8   6       81.30       58.93     12.24 o 
  -2   8   6      110.03      123.77     12.42 o 
   0   8   6      723.62      719.96     14.93 o 
   2   8   6       77.94       73.28      5.86 o 
   4   8   6      116.05      138.34     14.15 o 
   6   8   6       44.76       63.54     22.63 o 
  -5   9   6       32.73       29.65     13.58 o 
  -3   9   6      193.85      186.31     12.29 o 
  -1   9   6      954.53      971.46     16.56 o 
   1   9   6     3009.81     3267.76     54.05 o 
   3   9   6       64.94       71.92     16.43 o 
   5   9   6       61.89       73.71     15.10 o 
  -4  10   6      307.81      318.68     24.02 o 
  -2  10   6      861.06      798.32     17.51 o 
   0  10   6     1939.62     2056.93     34.91 o 
   2  10   6      818.40      862.70     18.45 o 
   4  10   6      114.06      119.16     10.53 o 
  -5  11   6       41.50       62.03     13.84 o 
  -3  11   6      169.47      176.86      8.36 o 
  -1  11   6     1138.07     1176.74     22.61 o 
   1  11   6      809.72      827.52     17.56 o 
   3  11   6       53.48       68.24      7.53 o 
   5  11   6       82.30       59.79     21.86 o 
  -4  12   6       15.10       31.98     13.21 o 
  -2  12   6      358.30      327.67     11.37 o 
   0  12   6     3006.52     2999.00     49.94 o 
   2  12   6     1326.94     1257.71     24.23 o 
   4  12   6       72.56       69.85     13.55 o 
  -5  13   6      101.70      101.21     28.18 o 
  -3  13   6       71.77       74.09     12.86 o 
  -1  13   6     1360.24     1365.43     25.82 o 
   1  13   6     1400.90     1527.24     28.21 o 
   3  13   6      367.87      344.10     22.07 o 
   5  13   6       48.40       41.28     14.68 o 
  -2  14   6      134.71      128.22     11.36 o 
   0  14   6      222.67      211.22      8.64 o 
   2  14   6     1531.24     1481.68     33.67 o 
   4  14   6      226.12      216.36     19.16 o 
  -5  15   6      288.84      257.53     36.20 o 
  -3  15   6      203.07      186.61     13.76 o 
  -1  15   6     1170.18     1151.35     23.12 o 
   1  15   6      349.22      327.02     10.23 o 
   3  15   6      557.50      540.40     25.20 o 
   5  15   6       11.95       41.02     15.46 o 
  -4  16   6       46.86       40.76     23.37 o 
  -2  16   6      769.17      720.34     17.76 o 
   0  16   6     1380.25     1412.61     26.89 o 
   2  16   6      177.57      145.95     11.53 o 
   4  16   6      127.66      161.55     25.10 o 
  -5  17   6      146.16      129.77     31.07 o 
  -3  17   6      217.11      205.94     27.53 o 
  -1  17   6       71.48       71.26     10.02 o 
   1  17   6       94.27       97.05     14.07 o 
   3  17   6       27.12       50.06     13.46 o 
   5  17   6       42.68       35.17     15.97 o 
  -4  18   6       91.61       96.30     26.18 o 
  -2  18   6       56.05       38.22      6.84 o 
   0  18   6     1967.40     1916.07     34.79 o 
   2  18   6      608.89      575.43     19.11 o 
   4  18   6      468.37      437.41     26.75 o 
  -3  19   6      253.50      229.03     19.92 o 
  -1  19   6     3153.17     3060.49     52.80 o 
   1  19   6      872.36      838.05     23.31 o 
   3  19   6       23.53       22.92     31.68 o 
  -4  20   6       27.15       46.78     23.98 o 
  -2  20   6        0.87       -2.81      8.53 o 
   0  20   6      698.85      671.14     17.21 o 
   2  20   6      395.81      406.03     22.47 o 
   4  20   6       20.89       31.29     14.93 o 
  -3  21   6      321.08      312.07     36.26 o 
  -1  21   6       63.41       78.72     10.00 o 
   1  21   6       74.59       80.94      9.62 o 
   3  21   6      132.08      105.17     16.07 o 
  -4  22   6      118.50      110.64     27.42 o 
  -2  22   6      351.29      336.86     17.16 o 
   0  22   6      127.85      126.86     10.55 o 
   2  22   6       60.48       50.97     13.31 o 
   4  22   6        6.07       23.49     15.99 o 
  -3  23   6       81.16       65.08     15.67 o 
  -1  23   6       71.74       86.97     10.72 o 
   1  23   6        9.03        8.48     10.70 o 
   3  23   6       12.18       24.35     14.26 o 
  -2  24   6      236.06      249.08     19.73 o 
   0  24   6      168.02      155.28     15.70 o 
   2  24   6       54.59       58.16     26.93 o 
  -3  25   6       82.51       82.81     16.86 o 
  -1  25   6      357.14      365.09     22.85 o 
   1  25   6       12.45       23.84     11.58 o 
   3  25   6      213.12      192.15     26.21 o 
  -2  26   6       53.87       36.59     19.60 o 
   0  26   6      208.96      258.76     30.25 o 
   2  26   6      109.93       98.15     16.53 o 
  -1  27   6      156.52      161.47     26.42 o 
   1  27   6       57.46       18.64     22.23 o 
  -2  28   6      126.28      150.83     26.74 o 
   0  28   6      119.54      127.88     26.57 o 
   2  28   6      245.69      351.21     39.48 o 
  -1  29   6       43.93       22.37     20.91 o 
   1  29   6        1.77       25.28     23.69 o 
   0  30   6        2.84       35.27     22.61 o 
  -5   1   7       12.59        8.50     18.34 o 
  -3   1   7      293.15      304.32     41.16 o 
  -1   1   7     5145.70     5113.24     82.33 o 
   1   1   7      547.70      542.33     13.28 o 
   3   1   7      651.75      692.18     23.85 o 
   5   1   7       85.84      102.51     16.87 o 
  -6   2   7        8.31        1.43     14.30 o 
  -4   2   7       71.42       68.88      9.17 o 
  -2   2   7     3277.76     3038.86     51.07 o 
   0   2   7     5405.61     5099.33     92.63 o 
   2   2   7     1357.32     1239.16     24.09 o 
   4   2   7       11.01       -0.88      9.01 o 
   6   2   7        7.14       -4.25     20.09 o 
  -5   3   7      151.44      136.86     22.32 o 
  -3   3   7     1224.83     1167.94     26.48 o 
  -1   3   7     3299.17     3635.42     58.47 o 
   1   3   7     2195.69     2206.80     34.01 o 
   3   3   7      374.85      418.15     15.95 o 
   5   3   7       34.17       42.05     11.93 o 
  -6   4   7      101.01      101.35     25.88 o 
  -4   4   7      219.96      208.68     17.29 o 
  -2   4   7       28.37       30.51      5.54 o 
   0   4   7      737.77      687.04     12.98 o 
   2   4   7      423.50      399.99     11.97 o 
   4   4   7      318.01      282.57     16.44 o 
   6   4   7        5.15       -7.99     11.72 o 
  -5   5   7      289.86      261.31     20.74 o 
  -3   5   7      746.58      739.38     21.21 o 
  -1   5   7     4535.53     4630.04     80.29 o 
   1   5   7     4218.33     4046.91     65.93 o 
   3   5   7       16.65        4.87      6.48 o 
   5   5   7       27.82       54.51     10.25 o 
  -6   6   7       18.92       10.68     14.42 o 
  -4   6   7       25.97       32.82     19.04 o 
  -2   6   7      197.05      213.34     11.39 o 
   0   6   7      165.51      173.06      8.12 o 
   2   6   7     1221.36     1275.90     24.59 o 
   4   6   7      308.40      311.78     15.50 o 
   6   6   7        4.76        7.74     19.30 o 
  -5   7   7       83.32       72.46     14.54 o 
  -3   7   7      512.17      530.79     24.69 o 
  -1   7   7      368.21      382.19      8.79 o 
   1   7   7     2234.01     2236.22     38.82 o 
   3   7   7       14.99       12.75      6.82 o 
   5   7   7       80.86       94.02     13.78 o 
  -6   8   7       54.29       36.23     15.54 o 
  -4   8   7       15.66       22.82      8.61 o 
  -2   8   7      885.46      901.78     18.92 o 
   0   8   7     6317.16     6458.05     90.94 o 
   2   8   7     1322.90     1351.75     25.93 o 
   4   8   7      243.31      246.48     14.03 o 
  -5   9   7        2.50       13.16     12.20 o 
  -3   9   7       98.84      121.67     13.35 o 
  -1   9   7      755.34      764.20     13.90 o 
   1   9   7      336.25      322.17     12.55 o 
   3   9   7        2.77        0.99      6.40 o 
   5   9   7      104.80      112.27     16.53 o 
  -4  10   7      107.50      110.67     10.31 o 
  -2  10   7      920.84      993.65     17.23 o 
   0  10   7      306.86      321.16     10.44 o 
   2  10   7      538.29      548.43     14.22 o 
   4  10   7       79.89       93.31      9.94 o 
  -5  11   7      181.09      183.53     40.94 o 
  -3  11   7      165.52      169.97      9.60 o 
  -1  11   7     1330.52     1278.52     23.88 o 
   1  11   7      827.23      752.96     16.70 o 
   3  11   7      822.40      818.71     22.74 o 
   5  11   7        4.66       -1.37     18.73 o 
  -4  12   7      119.09      118.43     21.35 o 
  -2  12   7      284.09      273.97     11.85 o 
   0  12   7      451.19      377.75     11.46 o 
   2  12   7     1106.05     1007.43     20.92 o 
   4  12   7       43.83       40.25     13.53 o 
  -5  13   7      133.43      130.87     28.90 o 
  -3  13   7       18.94       31.36      9.92 o 
  -1  13   7      624.86      600.69     19.98 o 
   1  13   7      132.20      140.81      8.12 o 
   3  13   7       77.13       53.45     12.68 o 
   5  13   7      123.30       95.81     17.23 o 
  -4  14   7      271.03      249.36     30.93 o 
  -2  14   7      201.74      214.00     10.42 o 
   0  14   7      822.73      871.39     18.59 o 
   2  14   7       40.87       37.15      5.07 o 
   4  14   7      187.66      220.84     30.21 o 
  -5  15   7       16.83       86.75     27.92 o 
  -3  15   7      144.54      142.74     11.36 o 
  -1  15   7     1921.18     1928.64     34.66 o 
   1  15   7       23.97       25.06      5.44 o 
   3  15   7      123.28       89.56     14.49 o 
   5  15   7       22.50       24.16     15.04 o 
  -4  16   7      251.60      204.47     30.07 o 
  -2  16   7     1479.63     1457.12     39.32 o 
   0  16   7      147.09      147.24     14.39 o 
   2  16   7      450.00      413.19     16.64 o 
   4  16   7       51.84       45.70     14.49 o 
  -5  17   7        7.73       38.44     26.14 o 
  -3  17   7      193.36      204.64     19.19 o 
  -1  17   7     1033.45      993.06     21.46 o 
   1  17   7       25.19       30.37      5.17 o 
   3  17   7      324.88      362.77     23.30 o 
   5  17   7      277.26      248.56     23.36 o 
  -4  18   7      111.77       86.37     17.74 o 
  -2  18   7     2763.88     2755.07     48.21 o 
   0  18   7     1362.42     1334.54     26.47 o 
   2  18   7       16.88       11.30      7.89 o 
   4  18   7      123.08      112.58     18.02 o 
  -3  19   7      179.09      174.17     20.88 o 
  -1  19   7       57.13       73.52      7.68 o 
   1  19   7      396.44      334.28     27.77 o 
   3  19   7      249.58      232.93     25.88 o 
  -4  20   7       18.22       16.99     15.50 o 
  -2  20   7      378.17      383.02     17.83 o 
   0  20   7      317.71      328.34     12.85 o 
   2  20   7      615.54      590.60     20.17 o 
   4  20   7       14.87       25.71     15.33 o 
  -3  21   7      349.37      351.36     24.43 o 
  -1  21   7      171.12      171.65     10.17 o 
   1  21   7     1351.32     1255.34     38.76 o 
   3  21   7       28.60       23.28     13.52 o 
  -4  22   7        0.62       -6.90     21.83 o 
  -2  22   7      237.87      210.09     18.28 o 
   0  22   7      152.49      149.19     11.31 o 
   2  22   7       48.87       50.82     14.21 o 
   4  22   7       23.03       35.28     16.02 o 
  -3  23   7      345.14      343.38     24.08 o 
  -1  23   7      285.04      303.05     15.69 o 
   1  23   7      134.48      116.93     11.19 o 
   3  23   7       71.18       73.97     16.58 o 
  -2  24   7      205.81      211.72     23.54 o 
   0  24   7       36.00       49.51     12.57 o 
   2  24   7      164.72      162.15     29.51 o 
  -3  25   7      104.13      110.52     18.06 o 
  -1  25   7      150.29      173.88     17.36 o 
   1  25   7      109.57      135.49     24.63 o 
   3  25   7        0.52      -11.85     18.24 o 
  -2  26   7      147.61      144.50     25.62 o 
   0  26   7       90.21       88.43     23.59 o 
   2  26   7      153.19      149.69     39.69 o 
  -1  27   7       55.40       58.46     20.95 o 
   1  27   7      144.19      163.19     29.08 o 
  -2  28   7       32.01      -14.47     19.38 o 
   0  28   7       48.11       39.11     21.89 o 
   2  28   7        2.93       -4.90     12.92 o 
   1  29   7       97.22      108.46     27.14 o 
  -6   0   8       20.31       46.63     23.10 o 
  -4   0   8      807.81      771.92     42.95 o 
  -2   0   8     9441.64     9409.72    204.73 o 
   0   0   8     7129.07     7664.82    171.72 o 
   2   0   8     3457.72     3164.75     76.23 o 
   4   0   8      356.56      314.80     27.56 o 
   6   0   8       22.30       46.74     19.49 o 
  -5   1   8      257.07      252.74     20.67 o 
  -3   1   8     1228.83     1182.16     24.97 o 
  -1   1   8     3208.40     3022.89     78.83 o 
   1   1   8     7539.82     7896.84    124.76 o 
   3   1   8      486.09      445.67     20.08 o 
   5   1   8        7.48       14.15     11.23 o 
  -6   2   8       44.86       29.52     15.36 o 
  -4   2   8       66.22       47.47     12.89 o 
  -2   2   8     2021.68     1971.68     35.32 o 
   0   2   8     6744.48     7296.27    124.58 o 
   2   2   8      156.48      147.17      9.32 o 
   4   2   8       55.70       70.52     11.42 o 
   6   2   8        3.31       30.77     14.15 o 
  -5   3   8      223.70      214.50     19.33 o 
  -3   3   8      214.74      210.98     13.03 o 
  -1   3   8      142.46      149.24      7.38 o 
   1   3   8     1635.16     1531.72     25.10 o 
   3   3   8      575.29      551.92     18.05 o 
   5   3   8       48.76       55.41     12.49 o 
  -6   4   8       42.05       69.61     21.51 o 
  -4   4   8      663.09      698.31     35.91 o 
  -2   4   8     2318.20     2382.90     44.80 o 
   0   4   8     1443.57     1467.04     26.98 o 
   2   4   8      160.23      151.07      8.21 o 
   4   4   8       35.06       21.82      8.68 o 
   6   4   8        1.35      -11.44     11.44 o 
  -5   5   8      306.50      282.28     21.21 o 
  -3   5   8       66.20       69.89     10.57 o 
  -1   5   8      931.73     1000.83     20.37 o 
   1   5   8      206.42      203.10      7.65 o 
   3   5   8      130.97      118.39     11.16 o 
   5   5   8      155.81      184.65     17.91 o 
  -6   6   8       23.81       24.78     20.13 o 
  -4   6   8       89.81      100.63     12.09 o 
  -2   6   8     4121.53     4265.66     69.44 o 
   0   6   8     3695.79     3658.78     53.55 o 
   2   6   8     1627.73     1532.98     29.07 o 
   4   6   8      272.54      263.11     22.27 o 
  -5   7   8       20.65       56.99     14.30 o 
  -3   7   8      123.39      114.57      8.72 o 
  -1   7   8      575.77      571.21     11.48 o 
   1   7   8      753.20      718.70     16.15 o 
   3   7   8      272.40      278.14     14.01 o 
   5   7   8       44.84       51.87     14.78 o 
  -4   8   8      137.57      126.56     14.18 o 
  -2   8   8     1096.10     1097.23     22.30 o 
   0   8   8     3060.98     3141.08     46.35 o 
   2   8   8      347.01      359.27     11.95 o 
   4   8   8       10.28       23.08      8.34 o 
  -5   9   8       48.51       43.24     16.35 o 
  -3   9   8      193.31      200.78     10.19 o 
  -1   9   8     1927.26     1957.53     30.04 o 
   1   9   8     3138.74     3078.17     50.68 o 
   3   9   8      222.72      188.79     11.75 o 
   5   9   8       60.71       36.78     21.15 o 
  -4  10   8      369.37      317.54     38.26 o 
  -2  10   8        5.59       12.03      5.09 o 
   0  10   8     2269.16     2280.69     39.08 o 
   2  10   8      201.41      205.17      9.69 o 
   4  10   8      218.06      238.69     17.58 o 
  -5  11   8       30.05       23.67     14.21 o 
  -3  11   8       38.68       43.54      7.57 o 
  -1  11   8      266.10      248.81      7.93 o 
   1  11   8     1015.00     1016.27     20.78 o 
   3  11   8       18.29       15.58      6.76 o 
   5  11   8       26.94       30.50     14.90 o 
  -4  12   8      995.18     1069.27     58.11 o 
  -2  12   8      377.84      349.35     12.32 o 
   0  12   8      287.86      256.36     10.22 o 
   2  12   8      997.18      981.81     21.16 o 
   4  12   8      269.93      244.63     20.31 o 
  -5  13   8        0.99      -22.30     22.30 o 
  -3  13   8     1008.47      863.93     39.57 o 
  -1  13   8      383.48      380.18     12.40 o 
   1  13   8     2632.49     2503.44     43.57 o 
   3  13   8     1059.78      992.91     38.07 o 
   5  13   8       99.27      107.06     22.50 o 
  -4  14   8      129.88      153.61     15.50 o 
  -2  14   8      276.21      273.48     10.77 o 
   0  14   8      103.24       98.44      7.85 o 
   2  14   8       73.80       73.49      7.66 o 
   4  14   8      141.79      162.36     23.63 o 
  -5  15   8        7.84       -4.61     24.66 o 
  -3  15   8     1210.28     1197.76     33.10 o 
  -1  15   8     1710.52     1668.60     31.37 o 
   1  15   8       83.47       76.93      7.52 o 
   3  15   8       33.42       18.87     12.02 o 
   5  15   8       15.94        8.82     19.33 o 
  -4  16   8       76.57       59.96     16.58 o 
  -2  16   8       25.62       22.77      6.74 o 
   0  16   8      421.98      431.01     13.40 o 
   2  16   8      151.13      153.15     11.68 o 
   4  16   8      152.44      166.37     19.49 o 
  -5  17   8       59.31       84.08     29.00 o 
  -3  17   8      377.36      348.63     45.28 o 
  -1  17   8      478.12      453.51     14.56 o 
   1  17   8       40.74       29.85      5.77 o 
   3  17   8      104.86       93.19     28.27 o 
  -4  18   8       96.37      112.08     26.28 o 
  -2  18   8      625.56      628.19     20.69 o 
   0  18   8      130.78      142.41      8.90 o 
   2  18   8      469.88      390.31     17.33 o 
   4  18   8      433.61      460.01     26.90 o 
  -3  19   8       81.11      106.60     16.29 o 
  -1  19   8     1184.24     1159.65     24.81 o 
   1  19   8     1198.05     1110.16     28.76 o 
   3  19   8       22.29       23.22     13.64 o 
  -4  20   8      119.22      146.98     29.04 o 
  -2  20   8       39.36       45.22     13.03 o 
   0  20   8      358.68      349.47     17.07 o 
   2  20   8      534.86      496.86     19.45 o 
   4  20   8       10.12       28.20     15.11 o 
  -3  21   8      166.48      140.67     18.17 o 
  -1  21   8      164.70      182.05     11.15 o 
   1  21   8      579.07      582.63     27.92 o 
   3  21   8        6.33       37.78     16.31 o 
  -4  22   8      206.43      244.97     34.16 o 
  -2  22   8      678.98      699.35     30.42 o 
   0  22   8      701.38      609.96     20.62 o 
   2  22   8      101.57      112.29     15.77 o 
  -3  23   8       17.86        9.62     14.48 o 
  -1  23   8       11.04       11.12      9.10 o 
   1  23   8      113.27      125.87     11.77 o 
   3  23   8       60.10       79.53     19.89 o 
  -2  24   8      265.65      250.13     20.27 o 
   0  24   8      239.68      248.34     14.51 o 
   2  24   8       55.00       92.77     15.60 o 
  -3  25   8      193.63      180.31     28.94 o 
  -1  25   8      278.40      249.62     19.88 o 
   1  25   8      182.47      191.28     17.79 o 
   3  25   8       26.16       36.22     15.79 o 
  -2  26   8       43.41       58.02     22.27 o 
   0  26   8       74.61       65.61     22.25 o 
   2  26   8       59.17       78.65     16.26 o 
  -1  27   8       37.15       20.40     19.25 o 
   1  27   8        9.97      -18.91     21.21 o 
  -2  28   8      114.94      117.26     26.31 o 
   0  28   8      219.52      227.08     31.08 o 
  -5   1   9        1.16       -7.37     14.05 o 
  -3   1   9      562.70      557.16     17.79 o 
  -1   1   9      519.02      515.33     13.74 o 
   1   1   9     3099.39     3032.27     51.06 o 
   3   1   9      625.18      614.12     24.43 o 
   5   1   9       54.61       79.33     37.62 o 
  -6   2   9       13.05       10.55     12.75 o 
  -4   2   9      906.06      894.38     30.31 o 
  -2   2   9      823.64      771.30     18.05 o 
   0   2   9      154.81      134.76      7.39 o 
   2   2   9      676.51      682.92     19.27 o 
   4   2   9      195.64      199.51     16.23 o 
  -5   3   9       21.42       26.08     11.25 o 
  -3   3   9      133.92      143.78      9.81 o 
  -1   3   9     2414.06     2537.62     43.13 o 
   1   3   9      783.36      826.74     18.24 o 
   3   3   9        8.53       -0.50      8.15 o 
   5   3   9       29.03       35.16     12.10 o 
  -6   4   9      222.53      243.87     41.20 o 
  -4   4   9      290.71      302.97     14.40 o 
  -2   4   9     1159.07     1107.15     22.76 o 
   0   4   9      538.59      483.99     15.60 o 
   2   4   9     1572.53     1492.67     28.80 o 
   4   4   9      280.44      317.37     39.64 o 
  -5   5   9       13.62       17.71     10.80 o 
  -3   5   9      967.92      974.38     22.56 o 
  -1   5   9     5370.92     5602.28     89.44 o 
   1   5   9     1521.46     1435.77     24.36 o 
   3   5   9      890.69      951.45     25.63 o 
   5   5   9      152.29      142.77     16.43 o 
  -4   6   9      240.24      216.02     12.43 o 
  -2   6   9       94.70       86.43      7.25 o 
   0   6   9     1586.01     1599.44     25.74 o 
   2   6   9      761.47      755.81     18.14 o 
   4   6   9       40.72       76.78     14.90 o 
  -5   7   9       12.87      -11.72     12.51 o 
  -3   7   9      278.51      265.52     12.14 o 
  -1   7   9     5926.80     6079.83     96.60 o 
   1   7   9     1547.56     1605.08     29.74 o 
   3   7   9        9.96        6.57      9.55 o 
   5   7   9       74.67       63.14     26.00 o 
  -4   8   9      119.48      123.99     10.44 o 
  -2   8   9       72.97       76.41      6.93 o 
   0   8   9      641.55      592.12     12.85 o 
   2   8   9     1855.32     1831.11     34.15 o 
   4   8   9       86.95       79.78     10.57 o 
  -5   9   9      111.24      116.05     17.35 o 
  -3   9   9      190.08      233.55     11.25 o 
  -1   9   9      634.37      590.52     12.31 o 
   1   9   9      282.66      297.09     12.74 o 
   3   9   9      487.64      461.37     17.66 o 
   5   9   9       10.62        4.69     12.82 o 
  -4  10   9       18.80       15.90     12.07 o 
  -2  10   9       33.11       35.30      5.93 o 
   0  10   9      639.48      679.06     15.86 o 
   2  10   9     1010.43      960.75     21.24 o 
   4  10   9       14.28       27.83      8.48 o 
  -5  11   9      417.93      481.82     37.34 o 
  -3  11   9      936.16      903.52     21.02 o 
  -1  11   9      182.31      161.28      7.00 o 
   1  11   9      162.48      148.59      8.18 o 
   3  11   9       94.20      110.69      8.70 o 
   5  11   9       30.52       38.59     15.62 o 
  -4  12   9       86.58       95.85     13.96 o 
  -2  12   9      221.93      216.55      9.82 o 
   0  12   9      241.68      217.53      9.67 o 
   2  12   9      656.45      670.69     17.26 o 
   4  12   9       11.27       -1.86     12.22 o 
  -5  13   9      244.08      271.73     36.26 o 
  -3  13   9     1023.29      943.34     27.11 o 
  -1  13   9      731.72      732.84     17.38 o 
   1  13   9      412.81      375.35     12.61 o 
   3  13   9      490.73      472.74     25.64 o 
   5  13   9       29.39       13.89     27.59 o 
  -4  14   9      154.57      173.81     14.66 o 
  -2  14   9     1217.12     1157.62     29.64 o 
   0  14   9     1196.42     1170.90     23.75 o 
   2  14   9      426.19      440.26     13.75 o 
   4  14   9        3.05       -7.25     12.59 o 
  -5  15   9      100.09      129.28     30.82 o 
  -3  15   9       87.45      106.81     16.32 o 
  -1  15   9     1370.44     1311.52     26.20 o 
   1  15   9      518.08      484.70     14.41 o 
   3  15   9      199.77      204.75     14.02 o 
   5  15   9       64.99       52.97     16.75 o 
  -4  16   9       55.94       42.73     33.77 o 
  -2  16   9      456.31      421.65     17.74 o 
   0  16   9     2015.99     2011.42     36.92 o 
   2  16   9      294.26      303.08     15.45 o 
   4  16   9      218.49      205.06     23.89 o 
  -3  17   9       82.46       80.01     15.89 o 
  -1  17   9      907.47      915.25     21.22 o 
   1  17   9      191.39      188.34      9.46 o 
   3  17   9      336.85      337.27     16.87 o 
  -4  18   9      224.41      229.31     22.78 o 
  -2  18   9       33.22       26.74      8.86 o 
   0  18   9     1758.03     1689.77     34.35 o 
   2  18   9      461.24      425.46     18.45 o 
   4  18   9        1.92       -1.46     14.39 o 
  -3  19   9       47.66       51.72     15.27 o 
  -1  19   9      109.34       97.64     12.22 o 
   1  19   9      105.96       99.87     10.77 o 
   3  19   9      189.42      185.51     39.63 o 
  -4  20   9      175.50      144.91     29.05 o 
  -2  20   9       54.34       49.02     13.45 o 
   0  20   9      616.06      611.31     17.71 o 
   2  20   9      389.01      323.93     16.86 o 
   4  20   9        2.38       -3.77     17.56 o 
  -3  21   9       70.93       87.04     17.21 o 
  -1  21   9      305.98      323.02     13.64 o 
   1  21   9      203.93      203.51     19.32 o 
   3  21   9      224.10      280.35     58.48 o 
  -2  22   9      146.73      166.37     17.61 o 
   0  22   9       65.08       89.08     15.74 o 
   2  22   9      432.57      419.78     25.32 o 
  -3  23   9      220.70      227.53     21.98 o 
  -1  23   9      968.73     1053.93     36.28 o 
   1  23   9       38.89       68.49     10.74 o 
   3  23   9       28.27       30.39     15.64 o 
  -2  24   9       31.58       -5.22     12.90 o 
   0  24   9      153.52      191.39     13.59 o 
   2  24   9       43.35       24.29     14.13 o 
  -3  25   9       11.58        0.64     20.42 o 
  -1  25   9      104.77      137.78     24.36 o 
   1  25   9       79.93       85.00     20.43 o 
  -2  26   9      166.14      166.94     28.02 o 
   0  26   9      300.77      320.73     33.33 o 
   2  26   9       61.07       54.41     16.00 o 
  -1  27   9      257.78      258.40     30.42 o 
   1  27   9       21.42      -13.65     20.01 o 
   0  28   9      112.54       99.50     25.39 o 
  -6   0  10       41.86       51.45     24.91 o 
  -4   0  10      632.85      607.69     45.35 o 
  -2   0  10      871.78      821.29     27.83 o 
   0   0  10        9.09       15.67      7.58 o 
   2   0  10     5320.22     5454.22    124.37 o 
   4   0  10      493.82      523.60     35.03 o 
  -5   1  10        7.12       12.63      9.81 o 
  -3   1  10     3153.28     3053.65     60.25 o 
  -1   1  10      271.45      251.69     10.27 o 
   1   1  10     1384.08     1404.67     27.11 o 
   3   1  10      256.28      281.56     17.29 o 
   5   1  10       97.87      100.57     17.32 o 
  -4   2  10      511.68      517.31     18.71 o 
  -2   2  10      482.20      459.13     13.86 o 
   0   2  10     1107.82     1082.34     22.20 o 
   2   2  10      218.01      248.64     12.36 o 
   4   2  10       25.06       16.87     10.74 o 
  -5   3  10      143.30      147.27     12.77 o 
  -3   3  10       84.09       86.84      8.85 o 
  -1   3  10      110.82      103.51      7.24 o 
   1   3  10     2446.06     2343.69     41.13 o 
   3   3  10      741.15      747.78     27.57 o 
   5   3  10      109.06      124.64     15.84 o 
  -4   4  10       26.65       30.12      8.99 o 
  -2   4  10     1866.22     1884.86     44.52 o 
   0   4  10     2900.36     2963.94    106.73 o 
   2   4  10      812.23      745.32     25.53 o 
   4   4  10       28.10       29.38     17.95 o 
  -5   5  10        4.65        6.61      9.74 o 
  -3   5  10      180.46      176.01     10.60 o 
  -1   5  10      261.32      276.36     10.56 o 
   1   5  10      586.24      556.07     15.39 o 
   3   5  10       30.95       34.40      9.20 o 
   5   5  10       39.42       35.10     12.44 o 
  -4   6  10       14.65       13.03      8.45 o 
  -2   6  10     1081.87      991.71     21.40 o 
   0   6  10     3854.00     4032.92     58.66 o 
   2   6  10      233.21      231.03     10.57 o 
   4   6  10       54.37       60.71     15.84 o 
  -5   7  10      115.25      106.86     14.06 o 
  -3   7  10      454.51      440.04     15.20 o 
  -1   7  10      877.01      917.88     19.91 o 
   1   7  10      139.78      155.55      7.49 o 
   3   7  10       99.57       82.00      9.78 o 
   5   7  10       25.00       17.78     11.65 o 
  -4   8  10       27.64       27.38      8.56 o 
  -2   8  10      515.88      472.30     14.11 o 
   0   8  10      811.57      817.61     16.13 o 
   2   8  10      982.54      919.51     21.19 o 
   4   8  10      108.30       99.21     11.11 o 
  -5   9  10      202.88      234.35     18.00 o 
  -3   9  10      436.70      457.39     15.54 o 
  -1   9  10      261.36      250.26     11.11 o 
   1   9  10      402.57      357.50     12.25 o 
   3   9  10      795.47      722.91     27.03 o 
   5   9  10       52.40       47.92     15.41 o 
  -4  10  10      215.00      233.79     16.25 o 
  -2  10  10       78.78       72.67      9.10 o 
   0  10  10       38.69       54.24      5.51 o 
   2  10  10     2302.90     2221.15     40.54 o 
   4  10  10      262.11      256.78     15.30 o 
  -5  11  10       44.06       36.19     13.55 o 
  -3  11  10      148.92      134.66     10.91 o 
  -1  11  10     1218.14     1216.55     21.11 o 
   1  11  10       35.75       35.32      6.29 o 
   3  11  10      390.70      382.24     14.28 o 
   5  11  10        5.80        6.30     13.82 o 
  -4  12  10      646.40      625.63     42.33 o 
  -2  12  10      863.05      841.17     19.12 o 
   0  12  10      708.90      633.18     15.94 o 
   2  12  10      332.00      314.52     12.76 o 
   4  12  10      213.10      189.28     19.49 o 
  -5  13  10       69.10      113.80     30.09 o 
  -3  13  10      103.88       99.49     11.69 o 
  -1  13  10      557.96      536.83     15.43 o 
   1  13  10     1728.83     1652.44     31.81 o 
   3  13  10       48.74       76.15     27.34 o 
   5  13  10       33.93        9.99     15.00 o 
  -4  14  10       39.21       37.94     11.44 o 
  -2  14  10      211.60      230.45     13.68 o 
   0  14  10      324.26      337.54     12.78 o 
   2  14  10      258.51      295.80     12.34 o 
   4  14  10       24.64       22.08     14.40 o 
  -5  15  10        5.09       21.97     26.23 o 
  -3  15  10      356.59      384.07     18.64 o 
  -1  15  10     1517.39     1534.16     29.83 o 
   1  15  10      866.78      893.46     24.94 o 
   3  15  10       71.86       58.73     12.30 o 
  -4  16  10      107.06       90.51     24.06 o 
  -2  16  10      334.88      326.13     22.54 o 
   0  16  10      309.62      308.78     12.82 o 
   2  16  10      564.99      497.33     19.28 o 
   4  16  10       79.74       96.20     30.18 o 
  -3  17  10       59.35       82.24     16.18 o 
  -1  17  10      224.49      221.46     10.87 o 
   1  17  10       97.92       88.50      7.82 o 
   3  17  10       76.36       60.60     11.10 o 
  -4  18  10       12.51       56.87     24.92 o 
  -2  18  10       55.19       55.46      9.73 o 
   0  18  10      438.14      468.86     15.43 o 
   2  18  10      334.21      317.79     21.19 o 
   4  18  10      163.30      164.66     22.59 o 
  -3  19  10      178.69      203.70     20.24 o 
  -1  19  10      636.81      591.24     17.20 o 
   1  19  10      363.29      359.31     16.89 o 
   3  19  10      285.72      315.06     35.62 o 
  -4  20  10        1.12        9.05     24.29 o 
  -2  20  10       54.53       48.40     13.80 o 
   0  20  10      258.76      309.09     26.16 o 
   2  20  10      262.41      257.46     15.76 o 
   4  20  10       76.64       70.48     25.62 o 
  -3  21  10      210.80      194.03     20.54 o 
  -1  21  10     1019.28     1030.09     23.99 o 
   1  21  10      194.08      213.98     14.48 o 
   3  21  10      272.31      298.53     23.93 o 
  -2  22  10     1288.82     1288.98     43.55 o 
   0  22  10      355.36      391.36     18.37 o 
   2  22  10      224.90      268.09     25.20 o 
  -3  23  10       24.59       27.13     21.36 o 
  -1  23  10       52.64       61.58     20.54 o 
   1  23  10       58.47       55.34     11.17 o 
   3  23  10       31.04       47.32     17.07 o 
  -2  24  10      327.50      349.09     27.95 o 
   0  24  10      356.42      398.35     19.08 o 
   2  24  10       16.47       13.01     20.39 o 
  -1  25  10      188.80      181.64     27.25 o 
   1  25  10      267.41      286.42     21.85 o 
  -2  26  10       58.03       90.56     24.54 o 
   0  26  10      240.96      249.63     29.97 o 
   2  26  10       18.78       20.05     14.64 o 
  -1  27  10      140.56      155.78     26.83 o 
   1  27  10      114.42       98.37     27.27 o 
   0  28  10       76.93       73.68     24.65 o 
  -5   1  11       40.83       26.02     10.42 o 
  -3   1  11      489.17      498.41     16.51 o 
  -1   1  11      419.75      381.68     12.91 o 
   1   1  11      306.15      362.16     14.14 o 
   3   1  11      582.99      522.07     23.74 o 
   5   1  11       96.02      122.08     16.14 o 
  -4   2  11      264.71      257.01     14.01 o 
  -2   2  11      203.64      173.11      9.66 o 
   0   2  11      115.50      119.64      9.11 o 
   2   2  11      201.85      202.76     10.45 o 
   4   2  11      323.65      401.13     22.24 o 
  -5   3  11      136.34      142.98     14.53 o 
  -3   3  11     2043.01     1980.96     38.11 o 
  -1   3  11     1147.16     1148.85     23.57 o 
   1   3  11      469.49      437.22     13.86 o 
   3   3  11      644.15      580.52     31.89 o 
   5   3  11       74.96       68.99     14.28 o 
  -4   4  11      416.12      428.56     16.91 o 
  -2   4  11      969.13      964.52     21.86 o 
   0   4  11     1340.58     1323.54     26.03 o 
   2   4  11      498.87      490.28     17.65 o 
   4   4  11       96.37      120.41     14.63 o 
  -5   5  11      226.83      227.03     17.49 o 
  -3   5  11       93.85       87.55      9.37 o 
  -1   5  11     1301.29     1188.54     23.85 o 
   1   5  11      547.46      581.35     15.54 o 
   3   5  11      843.51      826.65     29.90 o 
   5   5  11       40.17       55.37     13.89 o 
  -4   6  11      543.95      571.10     18.92 o 
  -2   6  11     1405.33     1429.24     28.52 o 
   0   6  11      704.52      693.71     20.11 o 
   2   6  11      996.19     1022.77     22.95 o 
   4   6  11       59.98       61.75     14.39 o 
  -5   7  11      146.30      165.62     16.25 o 
  -3   7  11      138.15      130.38     10.02 o 
  -1   7  11      709.65      609.48     17.72 o 
   1   7  11     2806.95     2805.30     43.39 o 
   3   7  11      287.18      285.34     13.29 o 
   5   7  11        6.11       -1.26     11.24 o 
  -4   8  11      405.37      450.21     29.19 o 
  -2   8  11     1151.15     1118.69     24.02 o 
   0   8  11      240.99      235.51      8.90 o 
   2   8  11       87.51      100.40      8.52 o 
   4   8  11      347.81      336.54     33.04 o 
  -5   9  11       75.55       64.06     14.15 o 
  -3   9  11       33.40       33.75      7.85 o 
  -1   9  11      411.98      415.01     13.33 o 
   1   9  11      258.17      252.29     11.08 o 
   3   9  11      178.44      164.84     10.57 o 
   5   9  11      112.73      118.04     17.91 o 
  -4  10  11        7.36       16.37     10.83 o 
  -2  10  11      891.82      891.31     20.55 o 
   0  10  11      832.30      767.79     20.04 o 
   2  10  11      310.99      283.78     12.57 o 
   4  10  11      134.63      125.19     13.86 o 
  -5  11  11       24.20       57.26     16.47 o 
  -3  11  11      814.29      783.56     22.93 o 
  -1  11  11      669.58      660.37     14.23 o 
   1  11  11      227.52      243.56     16.59 o 
   3  11  11       26.01       15.95      7.20 o 
   5  11  11       53.99       92.04     17.80 o 
  -4  12  11       22.37       34.74     11.60 o 
  -2  12  11      200.72      193.63     10.14 o 
   0  12  11      564.36      533.95     20.04 o 
   2  12  11      195.04      199.15     12.17 o 
   4  12  11       14.47       17.44     14.24 o 
  -5  13  11       20.21      -11.23     24.46 o 
  -3  13  11      409.31      391.44     19.28 o 
  -1  13  11      459.95      427.63     19.72 o 
   1  13  11     1149.56     1089.93     29.46 o 
   3  13  11       11.62       17.84     10.07 o 
   5  13  11       52.29       58.74     23.73 o 
  -4  14  11      390.73      439.47     23.99 o 
  -2  14  11      167.01      190.05     18.13 o 
   0  14  11     4032.72     4007.42     67.86 o 
   2  14  11      984.94      927.16     21.90 o 
   4  14  11        2.80        0.22     13.67 o 
  -3  15  11      297.55      282.35     16.58 o 
  -1  15  11      568.82      542.07     15.95 o 
   1  15  11      492.89      451.71     16.88 o 
   3  15  11       15.83        8.00      9.58 o 
  -4  16  11        7.02        1.00     15.56 o 
  -2  16  11      152.24      156.24     12.58 o 
   0  16  11      469.29      489.26     15.93 o 
   2  16  11      295.31      269.05     15.75 o 
   4  16  11       36.90       29.34     15.31 o 
  -3  17  11      263.89      251.04     21.73 o 
  -1  17  11      532.48      518.53     16.16 o 
   1  17  11      412.62      397.07     14.39 o 
   3  17  11       71.28       68.48     11.44 o 
  -4  18  11      162.43      180.35     30.84 o 
  -2  18  11      399.32      417.91     24.64 o 
   0  18  11      545.98      558.33     17.19 o 
   2  18  11      110.99      117.80     17.09 o 
   4  18  11       97.76       94.56     42.61 o 
  -3  19  11       85.79      107.42     30.70 o 
  -1  19  11      177.09      170.26     12.75 o 
   1  19  11      466.70      466.22     19.31 o 
   3  19  11       75.14       86.04     12.49 o 
  -4  20  11       52.74       37.08     24.70 o 
  -2  20  11      889.55      931.44     35.13 o 
   0  20  11      126.30      145.82     12.64 o 
   2  20  11       43.04       52.91     10.95 o 
  -3  21  11       70.26       76.06     30.94 o 
  -1  21  11      475.45      459.75     25.10 o 
   1  21  11      236.33      234.90     15.21 o 
   3  21  11      113.11      142.53     35.70 o 
  -2  22  11       73.95       75.74     16.03 o 
   0  22  11      169.06      176.94     13.79 o 
   2  22  11       38.14       39.26     14.30 o 
  -3  23  11      238.17      273.97     33.12 o 
  -1  23  11      542.27      567.77     39.79 o 
   1  23  11      875.69      892.09     27.66 o 
   3  23  11      142.93      152.95     28.64 o 
  -2  24  11       98.79      106.60     18.20 o 
   0  24  11       52.75       31.03     10.63 o 
   2  24  11      204.46      275.78     23.11 o 
  -1  25  11       33.12       33.39     19.99 o 
   1  25  11      228.41      205.30     19.82 o 
   0  26  11       34.72       41.35     21.46 o 
  -1  27  11      130.99      153.91     27.10 o 
   1  27  11       27.07       14.82     23.21 o 
  -4   0  12     1577.38     1477.79     73.91 o 
  -2   0  12     1470.68     1401.27     40.97 o 
   0   0  12     1249.44     1233.83     52.58 o 
   2   0  12     2449.33     2296.27     60.09 o 
   4   0  12      482.09      547.60     35.40 o 
  -5   1  12       34.52       28.89     10.57 o 
  -3   1  12      111.46      120.56     10.47 o 
  -1   1  12     2235.26     2187.59     39.20 o 
   1   1  12     1293.74     1312.58     26.70 o 
   3   1  12      287.96      238.86     17.51 o 
   5   1  12        8.29       23.78     15.55 o 
  -4   2  12      270.73      270.11     14.45 o 
  -2   2  12     1024.43      930.71     21.81 o 
   0   2  12     1667.49     1790.99     33.77 o 
   2   2  12      404.21      385.41     14.17 o 
   4   2  12       37.92       49.19     12.36 o 
  -5   3  12      183.57      178.33     14.03 o 
  -3   3  12     2535.50     2458.05     45.70 o 
  -1   3  12     2319.28     2186.77     55.20 o 
   1   3  12     1449.46     1400.22     31.45 o 
   3   3  12      254.92      288.04     18.92 o 
   5   3  12        8.55       15.88     15.98 o 
  -4   4  12      335.18      359.29     21.84 o 
  -2   4  12      540.80      505.32     15.93 o 
   0   4  12      942.78      876.46     20.28 o 
   2   4  12     2240.58     2263.95     48.81 o 
   4   4  12      137.89      149.96     16.20 o 
  -5   5  12      423.05      408.83     22.23 o 
  -3   5  12      254.16      262.58     12.93 o 
  -1   5  12      113.64      111.99      8.23 o 
   1   5  12      779.52      758.55     18.73 o 
   3   5  12      511.61      451.51     22.87 o 
   5   5  12       42.24       35.54     21.98 o 
  -4   6  12      558.18      610.73     19.96 o 
  -2   6  12      559.22      511.14     15.93 o 
   0   6  12      481.93      532.34     14.84 o 
   2   6  12     1340.97     1315.70     27.79 o 
   4   6  12      207.18      243.64     21.11 o 
  -5   7  12      105.86      143.10     16.16 o 
  -3   7  12        7.60        7.11      7.82 o 
  -1   7  12     3176.27     3101.86     53.76 o 
   1   7  12       42.57       42.67      6.29 o 
   3   7  12      557.67      521.50     17.20 o 
   5   7  12        8.60        4.14     16.62 o 
  -4   8  12      214.70      190.18     15.80 o 
  -2   8  12     1125.45     1094.48     24.23 o 
   0   8  12      738.51      731.09     18.10 o 
   2   8  12      368.18      340.54     18.65 o 
   4   8  12       78.45      101.64     16.15 o 
  -5   9  12      123.29      124.88     19.25 o 
  -3   9  12       24.06       13.22      8.75 o 
  -1   9  12      957.35      893.15     20.45 o 
   1   9  12      223.64      226.33     10.78 o 
   3   9  12      173.07      190.31     11.51 o 
   5   9  12       33.00       84.75     23.88 o 
  -4  10  12        8.86        8.96     11.35 o 
  -2  10  12     1553.24     1445.77     29.33 o 
   0  10  12      570.09      503.72     13.04 o 
   2  10  12      654.60      627.03     18.18 o 
   4  10  12       44.47       51.35     15.15 o 
  -5  11  12      112.94      132.42     20.29 o 
  -3  11  12       18.14       23.15     10.19 o 
  -1  11  12      860.85      853.65     20.06 o 
   1  11  12      351.09      343.56     13.59 o 
   3  11  12       22.97       37.01      7.94 o 
   5  11  12       24.07      -13.13     14.50 o 
  -4  12  12      169.08      173.56     15.55 o 
  -2  12  12     2292.47     2128.18     39.54 o 
   0  12  12     1733.41     1701.22     32.79 o 
   2  12  12      711.88      693.00     19.18 o 
   4  12  12       58.72       61.15     16.34 o 
  -5  13  12      234.62      269.27     37.15 o 
  -3  13  12      767.71      719.63     25.10 o 
  -1  13  12       82.97       98.35      6.79 o 
   1  13  12      182.77      207.30     11.42 o 
   3  13  12      670.03      679.87     34.10 o 
  -4  14  12       59.01       78.08     13.19 o 
  -2  14  12      133.06      160.31     13.01 o 
   0  14  12     2075.19     2003.74     37.65 o 
   2  14  12       58.07       76.91     14.68 o 
   4  14  12        2.52       18.13     15.30 o 
  -3  15  12      169.12      180.09     14.60 o 
  -1  15  12      278.72      245.38     12.93 o 
   1  15  12      712.88      667.31     18.41 o 
   3  15  12      416.81      385.88     19.13 o 
  -4  16  12      142.79      132.72     28.53 o 
  -2  16  12      686.79      710.97     23.68 o 
   0  16  12       23.34       12.60      7.08 o 
   2  16  12       39.15       35.10     10.06 o 
   4  16  12       41.47       39.82     28.39 o 
  -3  17  12       19.60       19.23     10.51 o 
  -1  17  12      602.20      561.83     20.68 o 
   1  17  12      150.34      152.51     10.20 o 
   3  17  12        7.02       -6.78      9.79 o 
  -4  18  12      117.68       96.84     27.24 o 
  -2  18  12      222.09      229.65     14.71 o 
   0  18  12     1279.86     1306.49     28.12 o 
   2  18  12       44.00       53.50     11.08 o 
   4  18  12       14.68       15.62     15.97 o 
  -3  19  12      213.10      217.91     21.69 o 
  -1  19  12      467.95      460.74     19.50 o 
   1  19  12      114.84      109.48     12.05 o 
   3  19  12       46.88       74.34     13.74 o 
  -2  20  12      233.77      231.19     20.29 o 
   0  20  12       68.72       74.08     11.00 o 
   2  20  12      102.50      103.74     14.44 o 
  -3  21  12       86.59       87.56     24.72 o 
  -1  21  12      915.33      969.49     28.09 o 
   1  21  12      139.87      129.41     13.17 o 
   3  21  12       27.89       38.03     16.31 o 
  -2  22  12        8.91       16.40     13.53 o 
   0  22  12      107.45      138.47     13.14 o 
   2  22  12      185.64      194.81     20.31 o 
  -3  23  12       76.48       58.64     23.83 o 
  -1  23  12       20.27       10.73     18.95 o 
   1  23  12       21.78       10.77     10.36 o 
  -2  24  12       41.17       54.13     15.71 o 
   0  24  12      112.37      129.00     13.67 o 
   2  24  12      361.87      348.67     35.66 o 
  -1  25  12       46.89       44.26     21.24 o 
   1  25  12      143.63      145.62     18.48 o 
  -1  27  12       93.98       81.85     24.36 o 
  -5   1  13      118.30      133.26     13.20 o 
  -3   1  13     2247.28     2166.36     55.60 o 
  -1   1  13      481.94      486.42     15.31 o 
   1   1  13      364.06      332.79     13.19 o 
   3   1  13     1642.25     1665.50     48.71 o 
   5   1  13       51.31       64.15     15.50 o 
  -4   2  13      495.63      568.12     33.01 o 
  -2   2  13     5467.27     5313.69     87.20 o 
   0   2  13     2064.07     2001.84     37.56 o 
   2   2  13      576.94      545.35     16.95 o 
   4   2  13      250.58      222.16     18.74 o 
  -5   3  13       85.05       75.64     12.36 o 
  -3   3  13     2192.41     2149.15     41.48 o 
  -1   3  13      426.45      429.68     14.47 o 
   1   3  13      525.33      548.37     16.99 o 
   3   3  13      183.46      190.63     22.61 o 
   5   3  13       41.99       26.63     13.02 o 
  -4   4  13      179.29      163.40     12.65 o 
  -2   4  13     1161.16     1098.40     24.72 o 
   0   4  13     1517.84     1521.80     30.02 o 
   2   4  13      255.16      273.73     14.64 o 
   4   4  13       64.44      110.30     31.31 o 
  -5   5  13       86.62      111.63     15.94 o 
  -3   5  13     1063.01     1074.14     25.82 o 
  -1   5  13      326.34      271.52     11.82 o 
   1   5  13       39.60       36.38      7.25 o 
   3   5  13      107.96      104.30     11.31 o 
   5   5  13      265.38      331.75     33.41 o 
  -4   6  13      552.74      552.74     21.49 o 
  -2   6  13      326.96      354.72     14.03 o 
   0   6  13      134.57      150.05      9.36 o 
   2   6  13      515.27      491.66     19.30 o 
   4   6  13      175.12      187.55     17.33 o 
  -5   7  13       98.61       93.55     15.46 o 
  -3   7  13      495.54      502.02     17.32 o 
  -1   7  13      249.47      241.49     11.40 o 
   1   7  13      294.09      299.30     12.52 o 
   3   7  13      565.73      612.45     26.46 o 
   5   7  13       49.38       46.03     22.22 o 
  -4   8  13      243.51      262.59     18.53 o 
  -2   8  13       19.00       14.43      7.29 o 
   0   8  13     1982.31     1906.00     36.18 o 
   2   8  13      226.48      232.89     12.10 o 
   4   8  13        1.89        7.40     11.23 o 
  -5   9  13       23.04        1.35     16.01 o 
  -3   9  13       76.36       80.03      9.63 o 
  -1   9  13     1035.12      918.00     21.78 o 
   1   9  13     1670.02     1597.37     31.79 o 
   3   9  13      156.44      145.93     13.93 o 
   5   9  13        4.28        4.47     20.08 o 
  -4  10  13       67.71       85.87     13.30 o 
  -2  10  13      491.35      445.23     18.24 o 
   0  10  13     1617.41     1495.81     37.55 o 
   2  10  13      558.25      538.21     17.21 o 
   4  10  13      123.53      130.96     18.49 o 
  -5  11  13       83.29       55.14     17.32 o 
  -3  11  13      423.16      387.67     19.54 o 
  -1  11  13     2161.91     1957.53     37.03 o 
   1  11  13     4314.23     4245.02     71.98 o 
   3  11  13      187.35      220.79     12.68 o 
  -4  12  13      295.06      291.50     38.29 o 
  -2  12  13      426.41      379.10     14.31 o 
   0  12  13      277.92      274.70     12.32 o 
   2  12  13      320.86      344.61     14.50 o 
   4  12  13       25.23       40.97     14.91 o 
  -3  13  13       32.54       28.01     10.68 o 
  -1  13  13     1586.33     1574.67     31.13 o 
   1  13  13     1175.17     1120.55     25.20 o 
   3  13  13      190.72      191.93     15.36 o 
  -4  14  13      163.36      189.52     16.45 o 
  -2  14  13      553.04      544.33     21.02 o 
   0  14  13      285.90      280.03     12.57 o 
   2  14  13      171.42      178.97     11.20 o 
   4  14  13      195.15      185.92     30.67 o 
  -3  15  13      174.26      188.31     15.41 o 
  -1  15  13      887.44      883.20     26.01 o 
   1  15  13      225.62      228.17     11.80 o 
   3  15  13       42.32       48.82     11.69 o 
  -4  16  13      136.70      165.63     31.14 o 
  -2  16  13      185.38      215.56     22.04 o 
   0  16  13     1324.37     1343.52     28.80 o 
   2  16  13       15.05       22.47     10.07 o 
   4  16  13       14.74       -6.74     14.72 o 
  -3  17  13      148.87      144.67     14.26 o 
  -1  17  13      857.28      858.64     32.18 o 
   1  17  13     1179.10     1197.50     26.84 o 
   3  17  13       43.05       76.35     12.58 o 
  -4  18  13       12.09       12.48     23.63 o 
  -2  18  13        9.39       22.21      9.99 o 
   0  18  13      725.86      767.67     22.09 o 
   2  18  13       21.00       30.93     10.91 o 
  -3  19  13       97.44      109.65     19.06 o 
  -1  19  13      624.39      607.53     22.43 o 
   1  19  13      103.98      118.45     18.45 o 
   3  19  13       11.05       31.70     11.47 o 
  -2  20  13      151.24      166.34     18.78 o 
   0  20  13      559.74      606.37     23.41 o 
   2  20  13      215.49      234.70     21.33 o 
  -3  21  13      360.79      371.70     37.73 o 
  -1  21  13       31.85       28.31     10.21 o 
   1  21  13       88.44      114.73     13.33 o 
   3  21  13       41.08       54.05     28.56 o 
  -2  22  13      184.34      182.08     20.13 o 
   0  22  13      163.28      147.43     13.89 o 
   2  22  13       55.98       79.42     16.72 o 
  -1  23  13      116.52      151.45     26.20 o 
   1  23  13       25.90       22.79     11.13 o 
  -2  24  13      324.46      345.49     34.76 o 
   0  24  13       61.55       79.41     18.46 o 
   2  24  13      131.81      173.71     20.55 o 
  -1  25  13       12.35       16.51     21.76 o 
   1  25  13       92.09       75.43     16.59 o 
  -4   0  14      175.10      176.99     18.86 o 
  -2   0  14     2785.54     2617.91     67.60 o 
   0   0  14     1566.77     1442.37     49.99 o 
   2   0  14      416.54      427.09     22.31 o 
   4   0  14      349.73      334.70     31.91 o 
  -5   1  14        5.15       17.27     11.29 o 
  -3   1  14      683.21      658.51     20.29 o 
  -1   1  14      333.54      305.89     13.00 o 
   1   1  14       34.49       39.39      7.74 o 
   3   1  14      255.95      247.64     18.82 o 
   5   1  14        4.95       15.59     12.75 o 
  -4   2  14      298.76      302.44     15.80 o 
  -2   2  14      966.19      893.76     30.44 o 
   0   2  14        0.54       15.40      6.97 o 
   2   2  14      494.59      488.16     16.80 o 
   4   2  14       80.23       86.65     14.81 o 
  -5   3  14        3.94        3.71     12.95 o 
  -3   3  14      489.14      561.94     19.02 o 
  -1   3  14     3869.01     3629.83     93.81 o 
   1   3  14      414.57      389.04     14.88 o 
   3   3  14      248.54      269.21     29.26 o 
   5   3  14       43.02       32.20     16.05 o 
  -4   4  14       45.57       29.02     10.27 o 
  -2   4  14       79.60       67.14      8.88 o 
   0   4  14     1811.45     1646.86     32.56 o 
   2   4  14      319.53      314.25     14.21 o 
   4   4  14      456.02      476.86     26.02 o 
  -5   5  14       13.12       18.20     13.54 o 
  -3   5  14      511.85      529.02     22.26 o 
  -1   5  14      412.00      367.42     14.15 o 
   1   5  14       32.10       45.58      7.97 o 
   3   5  14      133.98      144.70     12.79 o 
   5   5  14       19.50       40.01     13.96 o 
  -4   6  14      407.93      486.39     23.53 o 
  -2   6  14      685.44      663.87     18.93 o 
   0   6  14     2243.13     2082.02     42.52 o 
   2   6  14        2.07       -5.47      8.15 o 
   4   6  14      323.62      398.53     24.29 o 
  -5   7  14      102.10      133.19     21.15 o 
  -3   7  14      103.34      104.32     13.38 o 
  -1   7  14      185.92      172.78     12.30 o 
   1   7  14     3431.83     3190.80     56.41 o 
   3   7  14      613.58      591.60     26.77 o 
  -4   8  14       55.28       67.52     13.37 o 
  -2   8  14      657.26      690.44     19.30 o 
   0   8  14        3.68        4.88      6.91 o 
   2   8  14      245.75      205.68     13.86 o 
   4   8  14      239.33      287.57     20.93 o 
  -5   9  14       20.72       55.30     18.33 o 
  -3   9  14       24.53       19.06     11.04 o 
  -1   9  14       52.90       50.80      7.99 o 
   1   9  14     1006.44     1012.45     28.87 o 
   3   9  14      210.98      257.42     13.64 o 
  -4  10  14       34.72       20.31     12.46 o 
  -2  10  14       38.64       44.08      8.24 o 
   0  10  14      957.75      877.66     21.47 o 
   2  10  14      242.60      263.95     13.20 o 
   4  10  14        2.96       19.79     20.40 o 
  -3  11  14      119.91      107.45     13.27 o 
  -1  11  14      688.06      626.88     17.90 o 
   1  11  14      423.10      440.27     18.89 o 
   3  11  14        2.13       18.73      8.31 o 
  -4  12  14       58.61       83.50     14.29 o 
  -2  12  14        8.32       -1.56      8.86 o 
   0  12  14      613.74      612.87     21.46 o 
   2  12  14      829.85      800.62     21.55 o 
   4  12  14       70.25       86.23     17.85 o 
  -3  13  14      625.85      622.96     24.36 o 
  -1  13  14     1187.80     1177.77     25.77 o 
   1  13  14      371.75      382.92     15.19 o 
   3  13  14       42.88       68.21     12.30 o 
  -4  14  14       14.79       29.21     15.36 o 
  -2  14  14       87.21       89.08     14.08 o 
   0  14  14      454.87      460.12     16.20 o 
   2  14  14      299.67      311.21     14.57 o 
   4  14  14       20.98       28.36     19.54 o 
  -3  15  14      427.19      451.85     21.94 o 
  -1  15  14      611.53      592.44     24.21 o 
   1  15  14       25.19       15.14      7.98 o 
   3  15  14      185.11      183.69     20.26 o 
  -4  16  14      240.02      203.13     34.03 o 
  -2  16  14      505.33      506.38     24.94 o 
   0  16  14      964.33      986.88     28.53 o 
   2  16  14        8.04       -4.41      9.83 o 
   4  16  14        6.78       20.27     21.95 o 
  -3  17  14       48.75       64.52     12.33 o 
  -1  17  14      444.05      517.11     23.80 o 
   1  17  14      378.19      406.11     21.38 o 
   3  17  14       25.34       14.37     15.74 o 
  -2  18  14      259.16      251.86     16.55 o 
   0  18  14      181.58      219.89     12.32 o 
   2  18  14       82.04      107.06     13.51 o 
  -3  19  14      153.12      101.44     26.56 o 
  -1  19  14      126.81      135.30     13.13 o 
   1  19  14       15.04       15.51     10.54 o 
   3  19  14       78.92      100.96     14.48 o 
  -2  20  14      302.87      308.89     18.17 o 
   0  20  14      613.45      678.13     23.77 o 
   2  20  14       19.60       25.40     11.47 o 
  -3  21  14       70.19       33.73     24.56 o 
  -1  21  14       79.58      105.11     12.67 o 
   1  21  14      346.71      379.93     41.74 o 
  -2  22  14      149.77      164.03     27.31 o 
   0  22  14      516.03      524.92     27.77 o 
   2  22  14       10.96       13.64     15.86 o 
  -1  23  14      100.81      102.09     24.32 o 
   1  23  14       81.70      102.52     13.90 o 
   0  24  14      135.22      156.19     17.86 o 
  -5   1  15      208.21      233.39     16.22 o 
  -3   1  15      229.39      215.40     13.40 o 
  -1   1  15      557.30      551.30     19.43 o 
   1   1  15       75.62       80.10      9.11 o 
   3   1  15      387.90      451.01     24.79 o 
  -4   2  15      113.44      124.14     12.76 o 
  -2   2  15      433.50      379.29     15.58 o 
   0   2  15     1484.53     1471.55     30.59 o 
   2   2  15     1022.51     1019.90     24.99 o 
   4   2  15        8.55        9.50     13.16 o 
  -5   3  15      111.97      138.20     18.94 o 
  -3   3  15      280.04      284.37     15.02 o 
  -1   3  15      702.17      652.45     23.95 o 
   1   3  15      560.20      508.80     17.18 o 
   3   3  15      557.29      523.00     26.51 o 
  -4   4  15        3.05       -4.66      9.58 o 
  -2   4  15     2206.35     2104.46     40.57 o 
   0   4  15      579.07      514.13     16.53 o 
   2   4  15      166.48      162.92     12.73 o 
   4   4  15      175.85      186.42     18.29 o 
  -5   5  15        2.97      -15.71     15.71 o 
  -3   5  15       17.82        9.83      8.75 o 
  -1   5  15     2073.53     1936.80     37.33 o 
   1   5  15     1047.15     1047.40     24.77 o 
   3   5  15      167.97      145.86     13.38 o 
  -4   6  15       89.84      104.63     14.50 o 
  -2   6  15      528.71      477.33     16.73 o 
   0   6  15     1350.92     1301.65     28.23 o 
   2   6  15      690.66      683.77     24.72 o 
   4   6  15       75.13       60.39     14.24 o 
  -5   7  15        3.62      -16.46     16.46 o 
  -3   7  15       62.59       77.13     11.99 o 
  -1   7  15      497.51      443.18     17.75 o 
   1   7  15      165.78      146.28     10.59 o 
   3   7  15       46.91       72.22     11.60 o 
  -4   8  15       20.10        8.87     16.62 o 
  -2   8  15       86.74      102.67      9.99 o 
   0   8  15      548.44      567.73     17.45 o 
   2   8  15      883.06      940.57     29.86 o 
   4   8  15      241.36      302.47     21.60 o 
  -3   9  15      109.17       99.18     13.51 o 
  -1   9  15      255.10      235.33     12.13 o 
   1   9  15      675.79      648.55     19.55 o 
   3   9  15      159.97      159.47     13.93 o 
  -4  10  15      175.90      208.11     17.72 o 
  -2  10  15      141.46      139.12     10.66 o 
   0  10  15      250.45      283.44     19.19 o 
   2  10  15      329.68      330.91     14.99 o 
   4  10  15       98.33      115.75     26.37 o 
  -3  11  15      248.75      274.35     22.43 o 
  -1  11  15      405.72      402.29     21.02 o 
   1  11  15      694.71      715.78     20.32 o 
   3  11  15      776.68      790.87     23.77 o 
  -4  12  15       39.02       40.78     16.14 o 
  -2  12  15      409.76      381.05     19.28 o 
   0  12  15     1439.48     1386.82     29.59 o 
   2  12  15      260.77      233.40     13.19 o 
   4  12  15       83.55       61.29     17.71 o 
  -3  13  15       43.91       40.24     16.87 o 
  -1  13  15       14.02        8.32      7.29 o 
   1  13  15      391.05      425.45     16.31 o 
   3  13  15      344.72      345.50     20.08 o 
  -4  14  15        5.36        7.12     14.77 o 
  -2  14  15      426.81      412.72     20.04 o 
   0  14  15      654.03      636.05     18.95 o 
   2  14  15      376.08      435.72     22.63 o 
   4  14  15       71.19       78.94     24.18 o 
  -3  15  15       13.43       28.28     17.24 o 
  -1  15  15      188.87      181.75     14.07 o 
   1  15  15      649.04      631.04     19.62 o 
   3  15  15       51.86       63.83     12.93 o 
  -2  16  15       31.40       27.13     10.98 o 
   0  16  15      712.62      702.68     24.71 o 
   2  16  15       10.22       12.49     11.22 o 
  -3  17  15      163.44      178.60     24.07 o 
  -1  17  15      243.62      273.98     16.51 o 
   1  17  15       64.65       90.12     12.41 o 
   3  17  15        4.45       -4.28     12.86 o 
  -2  18  15       24.25       15.33     14.15 o 
   0  18  15      299.92      300.64     17.71 o 
   2  18  15      250.06      273.45     17.99 o 
  -3  19  15       56.86       27.02     22.94 o 
  -1  19  15      301.50      298.14     17.56 o 
   1  19  15      566.20      627.47     40.36 o 
   3  19  15      158.99      208.64     17.77 o 
  -2  20  15      109.59      129.65     14.27 o 
   0  20  15      345.25      362.87     42.92 o 
   2  20  15       63.88       74.30     13.45 o 
  -1  21  15      343.52      364.12     31.22 o 
   1  21  15      707.30      758.08     26.63 o 
  -2  22  15      222.43      229.03     30.15 o 
   0  22  15       21.32       24.33     14.05 o 
   2  22  15       84.72       97.62     20.69 o 
  -1  23  15      184.92      145.21     28.92 o 
   1  23  15      213.49      254.55     18.10 o 
   0  24  15      178.71      217.13     20.91 o 
  -4   0  16      328.23      345.34     24.62 o 
  -2   0  16     1730.38     1668.61     49.29 o 
   0   0  16      237.74      233.27     17.78 o 
   2   0  16      102.05       99.23     14.84 o 
   4   0  16      164.21      166.47     27.07 o 
  -5   1  16       37.16       18.27     11.57 o 
  -3   1  16      159.20      143.90     12.39 o 
  -1   1  16      586.92      576.34     20.51 o 
   1   1  16      869.45      829.63     22.38 o 
   3   1  16      202.62      203.84     18.79 o 
  -4   2  16       49.01       68.17     11.48 o 
  -2   2  16      572.24      542.04     18.30 o 
   0   2  16      713.78      746.87     20.68 o 
   2   2  16      578.16      609.99     19.71 o 
   4   2  16       21.81       26.52     13.77 o 
  -3   3  16        9.68       -0.22      9.47 o 
  -1   3  16      698.31      667.36     27.14 o 
   1   3  16     2369.35     2311.97     44.76 o 
   3   3  16      345.06      381.37     19.66 o 
  -4   4  16      164.40      176.88     14.06 o 
  -2   4  16      226.30      233.47     19.86 o 
   0   4  16      247.91      230.61     12.65 o 
   2   4  16     1220.98     1188.79     28.30 o 
   4   4  16       44.64       34.01     13.99 o 
  -3   5  16      144.90      149.42     13.48 o 
  -1   5  16      942.88      847.11     22.27 o 
   1   5  16      202.76      225.14     12.87 o 
   3   5  16       14.21        9.68     10.75 o 
  -4   6  16       26.64       23.77     13.00 o 
  -2   6  16       81.94      101.99     10.28 o 
   0   6  16     1262.66     1185.67     28.81 o 
   2   6  16      903.02      950.15     28.61 o 
   4   6  16        9.04        4.20     12.62 o 
  -3   7  16      455.37      441.39     20.95 o 
  -1   7  16      419.26      402.58     15.96 o 
   1   7  16       61.91       67.98      9.36 o 
   3   7  16       47.91       54.94     11.44 o 
  -4   8  16        0.07      -14.52     14.52 o 
  -2   8  16       91.38      123.11     10.78 o 
   0   8  16       39.27       36.36      8.43 o 
   2   8  16      132.15      132.56     21.83 o 
   4   8  16       29.12       44.19     17.56 o 
  -3   9  16      915.51      955.08     30.34 o 
  -1   9  16      157.81      167.96     11.23 o 
   1   9  16      193.36      214.67     12.39 o 
   3   9  16       10.11        6.49     11.87 o 
  -4  10  16      144.53      166.05     20.19 o 
  -2  10  16      276.82      267.66     13.75 o 
   0  10  16        6.42        4.14      7.64 o 
   2  10  16      573.14      635.97     42.22 o 
   4  10  16      207.14      316.93     36.11 o 
  -3  11  16       40.66       47.76     12.40 o 
  -1  11  16       53.65       54.43      8.82 o 
   1  11  16      148.17      149.30     13.42 o 
   3  11  16        4.82       19.77     10.16 o 
  -4  12  16      106.40      127.97     27.84 o 
  -2  12  16      155.40      191.71     16.36 o 
   0  12  16      538.49      569.25     18.13 o 
   2  12  16      483.64      527.43     21.17 o 
   4  12  16      331.96      363.86     39.42 o 
  -3  13  16       53.15       70.56     19.37 o 
  -1  13  16      318.71      309.80     14.06 o 
   1  13  16      801.43      808.24     22.43 o 
   3  13  16       10.62       17.02     11.30 o 
  -4  14  16       11.84       10.09     15.73 o 
  -2  14  16       14.33        1.56     10.43 o 
   0  14  16      304.83      285.75     16.74 o 
   2  14  16      151.00      150.14     15.71 o 
  -3  15  16      141.03      146.04     18.51 o 
  -1  15  16      696.99      665.15     24.27 o 
   1  15  16      319.33      347.69     15.99 o 
   3  15  16       22.94       38.53     12.61 o 
  -2  16  16      242.34      245.23     32.54 o 
   0  16  16      194.90      223.73     16.75 o 
   2  16  16       64.88       72.57     13.37 o 
  -3  17  16       41.86       41.36     15.05 o 
  -1  17  16       38.23       45.71     15.00 o 
   1  17  16        8.36        2.09     11.29 o 
   3  17  16        5.85       -4.29     19.75 o 
  -2  18  16      297.86      289.20     27.74 o 
   0  18  16       63.04       91.91     14.33 o 
   2  18  16       23.66       45.44     12.85 o 
  -1  19  16      172.03      173.41     17.75 o 
   1  19  16      560.40      544.67     23.38 o 
  -2  20  16       17.81       29.39     13.63 o 
   0  20  16        9.94       16.02     13.86 o 
   2  20  16      223.86      247.52     19.65 o 
  -1  21  16      310.53      339.59     24.67 o 
   1  21  16       32.72       43.12     12.67 o 
   0  22  16      158.74      156.19     19.29 o 
   1  23  16       65.07      140.99     26.74 o 
  -3   1  17      287.10      342.79     26.39 o 
  -1   1  17     3435.48     3212.13     57.61 o 
   1   1  17      519.37      521.12     18.30 o 
   3   1  17      726.17      761.36     33.07 o 
  -4   2  17      133.77      137.25     13.62 o 
  -2   2  17      588.16      571.64     19.32 o 
   0   2  17      892.68      842.45     22.82 o 
   2   2  17      189.40      224.18     13.68 o 
   4   2  17      303.54      271.54     22.88 o 
  -3   3  17      194.48      160.15     13.33 o 
  -1   3  17      292.23      261.23     13.82 o 
   1   3  17      229.35      232.43     13.39 o 
   3   3  17      132.22      147.03     14.45 o 
  -4   4  17      343.69      400.07     27.56 o 
  -2   4  17       39.01       31.81      9.05 o 
   0   4  17      381.34      384.90     15.90 o 
   2   4  17      276.10      306.01     15.17 o 
   4   4  17      140.96      153.76     42.40 o 
  -3   5  17      117.92      146.80     16.92 o 
  -1   5  17       90.60       95.59     15.88 o 
   1   5  17     1793.29     1702.42     35.78 o 
   3   5  17      326.89      352.08     19.50 o 
  -4   6  17      123.27      150.43     16.66 o 
  -2   6  17       65.63       82.61     12.71 o 
   0   6  17      311.02      337.41     15.14 o 
   2   6  17        3.85       -3.88      9.58 o 
   4   6  17       10.54       13.98     13.66 o 
  -3   7  17      156.14      159.08     12.76 o 
  -1   7  17      118.12      120.65     10.87 o 
   1   7  17      303.14      310.84     15.08 o 
   3   7  17      188.38      237.15     16.73 o 
  -4   8  17      374.19      473.33     31.05 o 
  -2   8  17      707.24      656.61     21.67 o 
   0   8  17      188.46      180.19     12.14 o 
   2   8  17      179.66      187.80     14.84 o 
   4   8  17       48.20       93.29     32.74 o 
  -3   9  17        3.19        3.17     11.60 o 
  -1   9  17       31.89       33.00      8.74 o 
   1   9  17      816.54      786.90     23.22 o 
   3   9  17       18.42       24.15     11.32 o 
  -4  10  17       41.38       58.48     17.61 o 
  -2  10  17      269.61      250.25     13.63 o 
   0  10  17      251.44      254.06     13.49 o 
   2  10  17        4.02        5.61     10.01 o 
   4  10  17       24.23       12.40     21.40 o 
  -3  11  17       41.85       53.15     12.94 o 
  -1  11  17      466.77      446.34     17.98 o 
   1  11  17      122.27      151.97     13.88 o 
   3  11  17      358.50      388.01     20.73 o 
  -4  12  17      109.88      155.91     20.99 o 
  -2  12  17       24.05        6.15     10.96 o 
   0  12  17      232.71      224.42     15.14 o 
   2  12  17       72.47       81.45     12.14 o 
  -3  13  17       31.79       27.49     13.64 o 
  -1  13  17       28.46       26.39     11.07 o 
   1  13  17      193.64      193.25     15.12 o 
   3  13  17      175.38      218.01     21.77 o 
  -2  14  17      327.21      297.80     18.34 o 
   0  14  17      866.47      887.61     28.42 o 
   2  14  17      342.14      374.00     30.45 o 
  -3  15  17       23.82       16.83     15.14 o 
  -1  15  17      115.55      117.06     13.69 o 
   1  15  17      316.73      351.01     17.66 o 
   3  15  17       83.27       90.74     14.73 o 
  -2  16  17      144.81      136.11     17.73 o 
   0  16  17      338.80      349.81     18.93 o 
   2  16  17      847.61      933.22     29.82 o 
  -3  17  17      218.37      316.47     26.15 o 
  -1  17  17      159.04      178.56     15.65 o 
   1  17  17       35.03       40.83     11.96 o 
  -2  18  17       17.35       12.54     29.31 o 
   0  18  17      115.73       92.99     13.12 o 
   2  18  17       65.66       47.05     13.55 o 
  -1  19  17       14.43       14.87     11.54 o 
   1  19  17       26.21       22.44     12.10 o 
  -2  20  17      283.49      332.73     40.10 o 
   0  20  17      411.94      451.75     28.03 o 
  -1  21  17       76.58       88.56     22.31 o 
   1  21  17       54.72       81.95     23.10 o 
   0  22  17      172.05      225.02     29.67 o 
  -4   0  18      665.26      731.28     40.91 o 
  -2   0  18      357.89      305.98     22.09 o 
   0   0  18     2064.68     1901.46     54.87 o 
   2   0  18      700.41      741.86     31.91 o 
   4   0  18       59.56      138.11     26.99 o 
  -3   1  18       51.78       39.10     10.69 o 
  -1   1  18      322.31      329.10     15.63 o 
   1   1  18       73.58       93.34     10.56 o 
   3   1  18       73.82       91.70     16.44 o 
  -4   2  18       50.05       53.03     17.28 o 
  -2   2  18      509.37      557.54     21.34 o 
   0   2  18     1185.67     1077.03     26.78 o 
   2   2  18      258.26      261.28     19.53 o 
   4   2  18       88.32       92.32     17.77 o 
  -3   3  18      191.25      206.62     18.86 o 
  -1   3  18        0.95        6.46      8.32 o 
   1   3  18       28.17       33.64      9.18 o 
   3   3  18      211.37      259.10     17.91 o 
  -4   4  18       52.57       85.18     15.41 o 
  -2   4  18      196.83      195.27     17.22 o 
   0   4  18      186.65      187.75     12.46 o 
   2   4  18       69.92       82.25     10.85 o 
   4   4  18       58.94       57.77     16.22 o 
  -3   5  18       15.67       -4.73     11.77 o 
  -1   5  18       63.58       72.72     10.06 o 
   1   5  18        1.04       19.20      8.72 o 
   3   5  18       81.84       95.90     13.53 o 
  -4   6  18       16.47        6.66     16.82 o 
  -2   6  18      539.27      513.27     18.82 o 
   0   6  18       16.53        8.84      9.59 o 
   2   6  18      635.31      709.33     25.22 o 
   4   6  18       67.95       93.49     17.57 o 
  -3   7  18      268.19      286.41     19.11 o 
  -1   7  18      275.62      255.92     14.11 o 
   1   7  18      386.03      425.46     18.51 o 
   3   7  18       82.29       94.98     13.32 o 
  -4   8  18       22.04        0.03     16.20 o 
  -2   8  18      199.75      182.36     13.15 o 
   0   8  18      178.23      180.82     12.62 o 
   2   8  18       99.98      132.93     13.94 o 
  -3   9  18      430.95      466.22     28.62 o 
  -1   9  18      672.49      662.46     20.65 o 
   1   9  18      185.05      202.23     13.30 o 
   3   9  18      158.83      199.87     16.63 o 
  -2  10  18      433.73      439.47     21.42 o 
   0  10  18      123.75      133.14     11.58 o 
   2  10  18       26.03       33.87     11.33 o 
  -3  11  18       38.88       49.54     16.27 o 
  -1  11  18       18.01       19.58      8.91 o 
   1  11  18       65.42       67.11     12.25 o 
   3  11  18       45.12       70.23     17.01 o 
  -2  12  18      652.04      644.05     25.31 o 
   0  12  18      274.59      286.40     14.89 o 
   2  12  18      130.53      160.75     14.92 o 
  -3  13  18      271.11      319.34     25.15 o 
  -1  13  18      595.60      590.38     23.96 o 
   1  13  18       34.42       23.53     11.08 o 
   3  13  18      288.71      312.32     37.03 o 
  -2  14  18      120.03      101.27     14.21 o 
   0  14  18       13.83       10.42     11.25 o 
   2  14  18      132.36      118.47     18.36 o 
  -3  15  18      301.15      337.47     25.21 o 
  -1  15  18      585.33      581.98     28.14 o 
   1  15  18      556.08      619.09     24.51 o 
  -2  16  18      281.80      310.39     24.73 o 
   0  16  18        3.92        1.16     10.80 o 
   2  16  18       82.92      124.99     18.99 o 
  -1  17  18        6.60        6.18     11.41 o 
   1  17  18      125.55      143.99     19.62 o 
  -2  18  18       93.92      115.37     18.03 o 
   0  18  18      198.96      210.78     17.09 o 
   2  18  18       14.10       18.63     26.59 o 
  -1  19  18      232.51      271.44     22.71 o 
   1  19  18      450.66      468.62     40.05 o 
   0  20  18       23.36       49.01     22.56 o 
  -3   1  19      606.49      706.68     23.27 o 
  -1   1  19       48.99       88.53     14.19 o 
   1   1  19     1050.34      992.69     26.44 o 
   3   1  19       75.24       86.81     16.90 o 
  -4   2  19      116.64      161.03     14.91 o 
  -2   2  19      380.34      411.48     17.98 o 
   0   2  19      182.57      186.82     12.90 o 
   2   2  19      696.29      734.20     26.61 o 
  -3   3  19       39.93       59.20     11.24 o 
  -1   3  19      404.22      443.81     18.02 o 
   1   3  19       53.03       50.15     10.04 o 
   3   3  19      110.90       94.73     14.18 o 
  -4   4  19      230.41      248.06     24.96 o 
  -2   4  19       44.62       35.24     10.04 o 
   0   4  19      170.90      171.02     12.73 o 
   2   4  19      181.40      190.21     13.78 o 
  -3   5  19      323.78      327.06     19.79 o 
  -1   5  19      290.42      233.60     14.77 o 
   1   5  19      221.72      237.08     14.36 o 
   3   5  19      188.68      232.63     21.52 o 
  -4   6  19       10.48       10.29     17.02 o 
  -2   6  19      381.61      350.26     16.93 o 
   0   6  19      485.34      462.74     18.11 o 
   2   6  19       78.12      102.58     13.50 o 
  -3   7  19       39.13       33.71     12.96 o 
  -1   7  19      288.73      280.89     27.51 o 
   1   7  19       56.18       71.12     13.12 o 
   3   7  19       12.67       29.09     14.51 o 
  -2   8  19      834.08      834.65     24.25 o 
   0   8  19      615.01      667.91     21.05 o 
   2   8  19        3.55        5.56     10.45 o 
  -3   9  19       33.26       26.22     15.89 o 
  -1   9  19        3.62        1.36      8.90 o 
   1   9  19      377.19      369.73     17.05 o 
   3   9  19       73.51       85.87     16.92 o 
  -2  10  19       41.04       23.53     12.23 o 
   0  10  19        5.57        6.11      8.81 o 
   2  10  19       27.51       34.10     11.49 o 
  -3  11  19      287.72      311.72     25.44 o 
  -1  11  19      129.20      135.07     12.12 o 
   1  11  19      119.62      160.80     15.41 o 
   3  11  19       11.05       69.62     24.80 o 
  -2  12  19      211.57      240.07     18.04 o 
   0  12  19       55.54       50.71     10.12 o 
   2  12  19       35.72       39.89     12.11 o 
  -3  13  19       62.19       67.00     18.05 o 
  -1  13  19      190.21      184.27     19.89 o 
   1  13  19       12.90       10.33     11.14 o 
  -2  14  19      452.74      496.00     28.30 o 
   0  14  19      760.06      790.12     30.76 o 
   2  14  19       12.12      -16.81     19.12 o 
  -1  15  19       99.36       97.23     14.43 o 
   1  15  19        9.87       21.60     11.84 o 
  -2  16  19       90.00      119.99     44.84 o 
   0  16  19      243.15      311.42     19.59 o 
   2  16  19       20.60        2.36     22.36 o 
  -1  17  19       89.95      113.44     17.81 o 
   1  17  19      249.64      263.16     34.13 o 
   0  18  19        3.50       23.73     22.03 o 
  -1  19  19       57.56       87.84     17.47 o 
  -2   0  20      381.23      422.28     26.50 o 
   0   0  20      236.05      239.74     21.13 o 
   2   0  20      207.38      233.51     21.80 o 
  -3   1  20      120.02      149.55     14.09 o 
  -1   1  20      564.97      553.61     20.16 o 
   1   1  20      127.11      121.94     16.91 o 
   3   1  20       26.27       39.22     15.83 o 
  -2   2  20       75.82       68.06     11.13 o 
   0   2  20      358.95      370.81     17.40 o 
   2   2  20      103.87      145.83     16.67 o 
  -3   3  20      344.47      400.75     27.24 o 
  -1   3  20      276.30      313.60     16.40 o 
   1   3  20      193.51      186.05     14.81 o 
   3   3  20       21.35       24.64     15.54 o 
  -2   4  20       25.94       23.42      9.96 o 
   0   4  20      235.02      245.28     14.95 o 
   2   4  20       12.86       20.62     10.07 o 
  -3   5  20       84.70       96.57     12.71 o 
  -1   5  20       97.82      117.75     15.22 o 
   1   5  20      184.07      170.06     13.52 o 
   3   5  20       49.57       60.69     17.03 o 
  -2   6  20      151.35      172.48     13.69 o 
   0   6  20      246.17      213.33     14.17 o 
   2   6  20       12.19       35.50     11.94 o 
  -3   7  20      196.86      206.55     22.26 o 
  -1   7  20      354.28      314.84     16.25 o 
   1   7  20       45.11       51.17     17.98 o 
   3   7  20      138.17      174.01     20.31 o 
  -2   8  20      100.90      107.99     12.33 o 
   0   8  20      154.48      163.93     13.29 o 
   2   8  20      110.97      123.14     14.89 o 
  -3   9  20        8.47       -4.00     15.72 o 
  -1   9  20      965.17     1046.99     27.35 o 
   1   9  20      340.45      368.15     18.86 o 
   3   9  20       49.10       52.86     17.82 o 
  -2  10  20      182.26      213.28     17.95 o 
   0  10  20      813.05      905.18     25.58 o 
   2  10  20       37.79       44.91     15.61 o 
  -3  11  20       69.77       64.06     27.66 o 
  -1  11  20       31.96       41.60     12.97 o 
   1  11  20        2.19        2.64     11.24 o 
  -2  12  20      202.10      177.07     20.91 o 
   0  12  20      365.15      424.83     18.58 o 
   2  12  20       29.04       35.98     16.72 o 
  -1  13  20       91.04       59.25     16.97 o 
   1  13  20      285.95      335.57     24.52 o 
  -2  14  20        0.69       15.82     15.92 o 
   0  14  20       31.55       50.72     17.59 o 
   2  14  20       17.96      -10.44     21.84 o 
  -1  15  20      175.81      183.48     20.66 o 
   1  15  20      224.83      225.30     22.41 o 
   0  16  20      228.33      284.80     23.69 o 
  -1  17  20       25.99       56.80     16.75 o 
  -3   1  21      186.15      273.83     17.25 o 
  -1   1  21       18.39       37.35     10.63 o 
   1   1  21      256.61      305.34     16.86 o 
   3   1  21      149.06      181.65     50.03 o 
  -2   2  21      291.96      311.21     17.11 o 
   0   2  21      578.60      620.02     21.40 o 
   2   2  21      109.81      157.31     16.30 o 
  -3   3  21      270.56      352.79     23.76 o 
  -1   3  21      105.41      115.84     12.60 o 
   1   3  21       44.33       70.66     11.60 o 
   3   3  21       12.65       45.44     16.36 o 
  -2   4  21      471.77      535.11     33.19 o 
   0   4  21       84.61       87.73     11.56 o 
   2   4  21      186.19      206.72     25.01 o 
  -3   5  21       56.44       56.02     33.28 o 
  -1   5  21      239.97      247.04     15.51 o 
   1   5  21        6.73       -5.69      9.33 o 
  -2   6  21      150.32      182.36     14.53 o 
   0   6  21       34.73       27.30     10.22 o 
   2   6  21       51.78       56.48     27.99 o 
  -3   7  21       62.27       86.15     18.97 o 
  -1   7  21      375.18      396.82     18.42 o 
   1   7  21       14.89        6.39     10.98 o 
  -2   8  21      202.18      262.71     24.25 o 
   0   8  21      589.94      702.80     22.94 o 
   2   8  21      272.43      325.18     33.90 o 
  -1   9  21       84.96      108.02     12.44 o 
   1   9  21      156.32      167.90     14.00 o 
  -2  10  21       90.18      103.39     18.83 o 
   0  10  21      167.84      173.61     14.06 o 
   2  10  21       21.39       46.60     16.37 o 
  -1  11  21     1195.90     1256.88     44.92 o 
   1  11  21      348.34      453.44     37.53 o 
  -2  12  21      151.39      193.31     21.92 o 
   0  12  21       41.09       17.24     11.47 o 
  -1  13  21       44.88       54.60     16.52 o 
   1  13  21      218.73      207.62     22.74 o 
   0  14  21        9.52       10.18     19.48 o 
  -1  15  21      400.19      449.39     46.30 o 
  -2   0  22      335.42      369.02     26.72 o 
   0   0  22       91.52      104.26     18.09 o 
   2   0  22      534.13      667.05     48.07 o 
  -3   1  22      215.20      272.37     33.31 o 
  -1   1  22       89.25      100.00     12.65 o 
   1   1  22       33.85       29.88     10.90 o 
  -2   2  22       35.18       48.69     11.57 o 
   0   2  22       74.08       81.34     11.83 o 
   2   2  22      240.97      269.69     24.58 o 
  -1   3  22      733.92      759.60     24.67 o 
   1   3  22      409.19      448.96     22.37 o 
  -2   4  22       78.11       86.46     14.75 o 
   0   4  22        4.84        6.37     10.01 o 
   2   4  22       21.23       -3.55     15.23 o 
  -1   5  22       77.93       88.17     12.54 o 
   1   5  22       26.22       38.24     12.91 o 
  -2   6  22      172.75      201.08     26.78 o 
   0   6  22      495.66      584.77     21.62 o 
   2   6  22       25.96       34.76     25.20 o 
  -1   7  22      128.81      124.25     15.28 o 
   1   7  22      334.85      407.40     27.94 o 
  -2   8  22       32.04       39.60     17.17 o 
   0   8  22       59.29       87.16     18.47 o 
   2   8  22       13.05       52.06     17.19 o 
  -1   9  22      193.99      249.30     18.35 o 
   1   9  22      257.95      326.92     20.57 o 
  -2  10  22       87.59       45.15     35.21 o 
   0  10  22       65.87       67.51     13.54 o 
  -1  11  22      154.65      179.55     28.99 o 
   1  11  22       41.25       39.49     16.58 o 
   0  12  22      262.06      309.42     26.20 o 
  -1   1  23       26.18       16.90     11.17 o 
   1   1  23        0.90       -2.01     15.34 o 
  -2   2  23      260.06      317.19     21.42 o 
   0   2  23      221.72      266.74     27.11 o 
  -1   3  23       98.40      100.76     15.04 o 
   1   3  23       65.20       96.83     19.09 o 
  -2   4  23      122.67      160.92     17.22 o 
   0   4  23      425.98      500.07     24.49 o 
  -1   5  23       25.59       15.35     12.60 o 
   1   5  23      135.05      210.25     22.95 o 
   0   6  23       72.92       96.84     14.87 o 
  -1   7  23       72.59       65.39     14.44 o 
   1   7  23      223.52      295.26     25.68 o 
   0   8  23        8.00       11.27     12.15 o 
  -1   9  23       59.01       72.27     19.33 o 
   0  10  23      208.10      209.69     18.30 o 
   0   0  24      258.93      237.40     33.90 o 
  -1   1  24       11.72        8.47     16.91 o 
   0   2  24        1.60       -4.29     16.09 o 
  -1   3  24      183.95      189.71     28.41 o 
   0   4  24      214.17      240.63     24.64 o 
                                                 
